# Supplementary material for: Acute psychological responses to official match outcomes in male youth volleyball: an observational repeated-measures study within a single national-level team
Source: Front Psychol. 2026 Apr 22;17:1826372. doi: 10.3389/fpsyg.2026.1826372 (PMC13143687; doi:10.3389/fpsyg.2026.1826372)
Supplement: Supplementary file 1 [file Table_1.XLSX]

## Sheet: Sheet1
* Equações de estimativa generalizada.
GENLIN Tensao BY Titular_Reserva Resultado Momento (ORDER=ASCENDING)
/MODEL Titular_Reserva Resultado Momento Titular_Reserva*Resultado Titular_Reserva*Momento
Resultado*Momento Titular_Reserva*Resultado*Momento INTERCEPT=YES
DISTRIBUTION=NORMAL LINK=IDENTITY
/CRITERIA SCALE=MLE PCONVERGE=1E-006(ABSOLUTE) SINGULAR=1E-012 ANALYSISTYPE=3(WALD) CILEVEL=95
LIKELIHOOD=FULL
/EMMEANS TABLES=Titular_Reserva SCALE=ORIGINAL COMPARE=Titular_Reserva CONTRAST=PAIRWISE
PADJUST=LSD
/EMMEANS TABLES=Resultado SCALE=ORIGINAL COMPARE=Resultado CONTRAST=PAIRWISE PADJUST=LSD
/EMMEANS TABLES=Momento SCALE=ORIGINAL COMPARE=Momento CONTRAST=PAIRWISE PADJUST=LSD
/EMMEANS TABLES=Titular_Reserva*Resultado SCALE=ORIGINAL COMPARE=Titular_Reserva*Resultado
CONTRAST=PAIRWISE PADJUST=LSD
/EMMEANS TABLES=Titular_Reserva*Momento SCALE=ORIGINAL COMPARE=Titular_Reserva*Momento
CONTRAST=PAIRWISE PADJUST=LSD
/EMMEANS TABLES=Resultado*Momento SCALE=ORIGINAL COMPARE=Resultado*Momento CONTRAST=PAIRWISE
PADJUST=LSD
/EMMEANS TABLES=Titular_Reserva*Resultado*Momento SCALE=ORIGINAL
COMPARE=Titular_Reserva*Resultado*Momento CONTRAST=PAIRWISE PADJUST=LSD
/REPEATED SUBJECT=Atleta*Jogo WITHINSUBJECT=Titular_Reserva*Resultado*Momento SORT=YES
CORRTYPE=INDEPENDENT ADJUSTCORR=YES COVB=ROBUST
/MISSING CLASSMISSING=EXCLUDE
/PRINT CPS DESCRIPTIVES MODELINFO FIT SUMMARY SOLUTION (EXPONENTIATED).
Modelos lineares generalizados
Observações
Saída criada		02-FEB-2026 10:12:09
Comentários
Entrada	Dados	C:\Users\pop\Documents\GEE_Jogo_Marcos.sav
	Conjunto de dados ativo	ConjuntodeDados1
	Filtro	<none>
	Ponderação	<none>
	Arquivo Dividido	<none>
	N de linhas em arquivo de dados de trabalho	560
Tratamento de valor omisso	Definição de omisso	Os valores omissos definidos pelo usuário para as variáveis de fator, de assunto e dentro do assunto são tratados como omissos.
	Casos utilizados	As estatísticas são baseadas nos casos com dados válidos para todas as variáveis do modelo.
Tratamento de ponderação		não se aplica
Sintaxe		GENLIN Tensao BY Titular_Reserva Resultado Momento (ORDER=ASCENDING) /MODEL Titular_Reserva Resultado Momento Titular_Reserva*Resultado Titular_Reserva*Momento Resultado*Momento Titular_Reserva*Resultado*Momento INTERCEPT=YES DISTRIBUTION=NORMAL LINK=IDENTITY /CRITERIA SCALE=MLE PCONVERGE=1E-006(ABSOLUTE) SINGULAR=1E-012 ANALYSISTYPE=3(WALD) CILEVEL=95 LIKELIHOOD=FULL /EMMEANS TABLES=Titular_Rese…
Recursos	Tempo do processador	00:00:00,23
	Tempo decorrido	00:00:00,66
Informações do modelo
Variável dependente		Tensao
Distribuição de probabilidade		Normal
Função de ligação		Identidade
Efeito do assunto	1	Atleta
	2	Jogo
Efeito entre assunto	1	Titular_Reserva
	2	Resultado
	3	Momento
Estrutura de matriz de correlação de trabalho		Independente
Resumo de processamento de casos
	N	Porcentagem
Incluídos	560	1
Excluídos	0	0
Total	560	1
Resumo de dados correlacionados
Número de níveis	Efeito do assunto	Atleta	14
		Jogo	20
	Efeito entre assunto	Titular_Reserva	2
		Resultado	2
		Momento	2
Número de assuntos			280
Número de medições por assunto	Mínimo		2
	Máximo		2
Dimensão de matriz de correlações			8
Informações da variável categórica
			N	Porcentagem
Fator	Titular_Reserva	Titular	280	0.5
		Reserva	280	0.5
		Total	560	1
	Resultado	Vitória	392	0.7
		Derrota	168	0.3
		Total	560	1
	Momento	Pre	280	0.5
		Post	280	0.5
		Total	560	1
Informações variáveis contínuas
		N	Mínimo	Máximo	Média	Estatística do teste padrão
Variável dependente	Tensao	560	0	14	2.55	2.35362
Qualidade de ajustamentoa
	Valor
Verossimilhança alta em critério de modelo de independência (QIC)b	2858.55
Verossimilhança alta corrigida em critério de modelo de independência (QICC)b	2855.85
Variável Dependente: Tensao Modelo: (Intercepto), Titular_Reserva, Resultado, Momento, Titular_Reserva * Resultado, Titular_Reserva * Momento, Resultado * Momento, Titular_Reserva * Resultado * Momento
a. Os critérios de informações estão no formulário menor é melhor.
b. Computado com o uso da função completa de quase-verossimilhança de log.
Testes de efeitos do modelo
Origem	Tipo III
	Qui-quadrado de Wald	gl	Sig.
(Intercepto)	495.982	1	0
Titular_Reserva	0.0924954	1	0.761028
Resultado	14.8759	1	0.000114821
Momento	0.057431	1	0.810603
Titular_Reserva * Resultado	6.26083	1	0.0123436
Titular_Reserva * Momento	0.00891261	1	0.924786
Resultado * Momento	13.8788	1	0.000194982
Titular_Reserva * Resultado * Momento	0.0975114	1	0.754837
Variável Dependente: Tensao Modelo: (Intercepto), Titular_Reserva, Resultado, Momento, Titular_Reserva * Resultado, Titular_Reserva * Momento, Resultado * Momento, Titular_Reserva * Resultado * Momento
Estimativas de Parâmetro
Parâmetro	B	Estatística do teste Padrão	95% Intervalo de Confiança de Wald		Teste de hipótese			Exp(B)	95% Intervalo de Confiança de Wald para Exp(B)
			Inferior	Superior	Qui-quadrado de Wald	gl	Sig.		Inferior	Superior
(Intercepto)	3.28571	0.439395	2.42452	4.14691	55.9178	1	7.56062e-14	26.7281	11.2968	63.2384
[Titular_Reserva=1,00]	0.785714	0.74435	-0.673185	2.24461	1.11423	1	0.291164	2.19397	0.510081	9.43677
[Titular_Reserva=2,00]	0a							1
[Resultado=1,00]	-1.13265	0.50414	-2.12075	-0.144557	5.04767	1	0.024659	0.322177	0.119942	0.865406
[Resultado=2,00]	0a							1
[Momento=1,00]	-0.833333	0.565361	-1.94142	0.274754	2.17263	1	0.140486	0.434598	0.1435	1.31621
[Momento=2,00]	0a							1
[Titular_Reserva=1,00] * [Resultado=1,00]	-1.37755	0.799703	-2.94494	0.189839	2.96727	1	0.084965	0.252195	0.0526052	1.20905
[Titular_Reserva=1,00] * [Resultado=2,00]	0a							1
[Titular_Reserva=2,00] * [Resultado=1,00]	0a							1
[Titular_Reserva=2,00] * [Resultado=2,00]	0a							1
[Titular_Reserva=1,00] * [Momento=1,00]	-0.190476	0.856087	-1.86838	1.48742	0.0495046	1	0.823928	0.826565	0.154374	4.42568
[Titular_Reserva=1,00] * [Momento=2,00]	0a							1
[Titular_Reserva=2,00] * [Momento=1,00]	0a							1
[Titular_Reserva=2,00] * [Momento=2,00]	0a							1
[Resultado=1,00] * [Momento=1,00]	1.59864	0.644504	0.335435	2.86184	6.15247	1	0.0131228	4.9463	1.39855	17.4938
[Resultado=1,00] * [Momento=2,00]	0a							1
[Resultado=2,00] * [Momento=1,00]	0a							1
[Resultado=2,00] * [Momento=2,00]	0a							1
[Titular_Reserva=1,00] * [Resultado=1,00] * [Momento=1,00]	0.292517	0.93675	-1.54348	2.12851	0.0975114	1	0.754837	1.3398	0.213637	8.40236
[Titular_Reserva=1,00] * [Resultado=1,00] * [Momento=2,00]	0a							1
[Titular_Reserva=1,00] * [Resultado=2,00] * [Momento=1,00]	0a							1
[Titular_Reserva=1,00] * [Resultado=2,00] * [Momento=2,00]	0a							1
[Titular_Reserva=2,00] * [Resultado=1,00] * [Momento=1,00]	0a							1
[Titular_Reserva=2,00] * [Resultado=1,00] * [Momento=2,00]	0a							1
[Titular_Reserva=2,00] * [Resultado=2,00] * [Momento=1,00]	0a							1
[Titular_Reserva=2,00] * [Resultado=2,00] * [Momento=2,00]	0a							1
(Escala)	5.14466
Variável Dependente: Tensao Modelo: (Intercepto), Titular_Reserva, Resultado, Momento, Titular_Reserva * Resultado, Titular_Reserva * Momento, Resultado * Momento, Titular_Reserva * Resultado * Momento
a. Definido para zero porque este parâmetro é redundante.
Médias Marginais Estimadas1: Titular_Reserva
Estimativas
Titular_Reserva	Média	Estatística do teste Padrão	95% Intervalo de Confiança de Wald
			Inferior	Superior
Titular	2.77721	0.189812	2.40519	3.14924
Reserva	2.70238	0.156556	2.39554	3.00922
Comparações por Método Pairwise
(I) Titular_Reserva		Diferença média (I-J)	Estatística do teste Padrão	gl	Sig.	95% Intervalo de Confiança de Wald para Diferença
						Inferior	Superior
Titular	Reserva	0.0748299	0.246045	1	0.761028	-0.40741	0.55707
Reserva	Titular	-0.0748299	0.246045	1	0.761028	-0.55707	0.40741
Comparações entre pares de médias marginais estimadas com base na escala original da variável dependente Tensao
Resultados do teste global
Qui-quadrado de Wald	gl	Sig.
0.0924954	1	0.761028
O qui-quadrado de Wald testa o efeito de Titular_Reserva. Este teste é baseado nas comparações entre pares linearmente independentes entre as médias marginais estimadas.
Médias Marginais Estimadas2: Resultado
Estimativas
Resultado	Média	Estatística do teste Padrão	95% Intervalo de Confiança de Wald
			Inferior	Superior
Vitória	2.26531	0.101385	2.0666	2.46402
Derrota	3.21429	0.224186	2.77489	3.65368
Comparações por Método Pairwise
(I) Resultado		Diferença média (I-J)	Estatística do teste Padrão	gl	Sig.	95% Intervalo de Confiança de Wald para Diferença
						Inferior	Superior
Vitória	Derrota	-,9490a	0.246045	1	0.000114821	-1.43122	-0.466739
Derrota	Vitória	,9490a	0.246045	1	0.000114821	0.466739	1.43122
Comparações entre pares de médias marginais estimadas com base na escala original da variável dependente Tensao
a. A diferença média é significativa no nível ,05.
Resultados do teste global
Qui-quadrado de Wald	gl	Sig.
14.8759	1	0.000114821
O qui-quadrado de Wald testa o efeito de Resultado. Este teste é baseado nas comparações entre pares linearmente independentes entre as médias marginais estimadas.
Médias Marginais Estimadas3: Momento
Estimativas
Momento	Média	Estatística do teste Padrão	95% Intervalo de Confiança de Wald
			Inferior	Superior
Pre	2.71173	0.133119	2.45083	2.97264
Post	2.76786	0.199926	2.37601	3.1597
Comparações por Método Pairwise
(I) Momento		Diferença média (I-J)	Estatística do teste Padrão	gl	Sig.	95% Intervalo de Confiança de Wald para Diferença
						Inferior	Superior
Pre	Post	-0.0561224	0.234187	1	0.810603	-0.515121	0.402876
Post	Pre	0.0561224	0.234187	1	0.810603	-0.402876	0.515121
Comparações entre pares de médias marginais estimadas com base na escala original da variável dependente Tensao
Resultados do teste global
Qui-quadrado de Wald	gl	Sig.
0.057431	1	0.810603
O qui-quadrado de Wald testa o efeito de Momento. Este teste é baseado nas comparações entre pares linearmente independentes entre as médias marginais estimadas.
Médias Marginais Estimadas4: Titular_Reserva* Resultado
Estimativas
Titular_Reserva		Média	Estatística do teste Padrão	95% Intervalo de Confiança de Wald
				Inferior	Superior
Titular	Vitória	1.9949	0.119326	1.76102	2.22877
	Derrota	3.55952	0.360383	2.85319	4.26586
Reserva	Vitória	2.53571	0.163942	2.21439	2.85703
	Derrota	2.86905	0.266762	2.3462	3.39189
Comparações por Método Pairwise
(I) Titular_Reserva*Resultado		Diferença média (I-J)	Estatística do teste Padrão	gl	Sig.	95% Intervalo de Confiança de Wald para Diferença
						Inferior	Superior
[Titular_Reserva=1,00]*[Resultado=1,00]	[Titular_Reserva=1,00]*[Resultado=2,00]	-1,5646a	0.379624	1	3.76394e-05	-2.30868	-0.820576
	[Titular_Reserva=2,00]*[Resultado=1,00]	-,5408a	0.202769	1	0.00764975	-0.938237	-0.143396
	[Titular_Reserva=2,00]*[Resultado=2,00]	-,8741a	0.292234	1	0.00277821	-1.44692	-0.301382
[Titular_Reserva=1,00]*[Resultado=2,00]	[Titular_Reserva=1,00]*[Resultado=1,00]	1,5646a	0.379624	1	3.76394e-05	0.820576	2.30868
	[Titular_Reserva=2,00]*[Resultado=1,00]	1,0238a	0.39592	1	0.00971254	0.24782	1.7998
	[Titular_Reserva=2,00]*[Resultado=2,00]	0.690476	0.448373	1	0.12357	-0.188318	1.56927
[Titular_Reserva=2,00]*[Resultado=1,00]	[Titular_Reserva=1,00]*[Resultado=1,00]	,5408a	0.202769	1	0.00764975	0.143396	0.938237
	[Titular_Reserva=1,00]*[Resultado=2,00]	-1,0238a	0.39592	1	0.00971254	-1.7998	-0.24782
	[Titular_Reserva=2,00]*[Resultado=2,00]	-0.333333	0.313112	1	0.287064	-0.947021	0.280354
[Titular_Reserva=2,00]*[Resultado=2,00]	[Titular_Reserva=1,00]*[Resultado=1,00]	,8741a	0.292234	1	0.00277821	0.301382	1.44692
	[Titular_Reserva=1,00]*[Resultado=2,00]	-0.690476	0.448373	1	0.12357	-1.56927	0.188318
	[Titular_Reserva=2,00]*[Resultado=1,00]	0.333333	0.313112	1	0.287064	-0.280354	0.947021
Comparações entre pares de médias marginais estimadas com base na escala original da variável dependente Tensao
a. A diferença média é significativa no nível ,05.
Resultados do teste global
Qui-quadrado de Wald	gl	Sig.
25.1737	3	1.42017e-05
O qui-quadrado de Wald testa o efeito de Titular_Reserva*Resultado. Este teste é baseado nas comparações entre pares linearmente independentes entre as médias marginais estimadas.
Médias Marginais Estimadas5: Titular_Reserva* Momento
Estimativas
Titular_Reserva		Média	Estatística do teste Padrão	95% Intervalo de Confiança de Wald
				Inferior	Superior
Titular	Pre	2.7381	0.182974	2.37947	3.09672
	Post	2.81633	0.31039	2.20797	3.42468
Reserva	Pre	2.68537	0.193399	2.30632	3.06443
	Post	2.71939	0.25207	2.22534	3.21344
Comparações por Método Pairwise
(I) Titular_Reserva*Momento		Diferença média (I-J)	Estatística do teste Padrão	gl	Sig.	95% Intervalo de Confiança de Wald para Diferença
						Inferior	Superior
[Titular_Reserva=1,00]*[Momento=1,00]	[Titular_Reserva=1,00]*[Momento=2,00]	-0.0782313	0.339895	1	0.817965	-0.744413	0.587951
	[Titular_Reserva=2,00]*[Momento=1,00]	0.0527211	0.266238	1	0.843028	-0.469096	0.574538
	[Titular_Reserva=2,00]*[Momento=2,00]	0.0187075	0.311478	1	0.952108	-0.591779	0.629194
[Titular_Reserva=1,00]*[Momento=2,00]	[Titular_Reserva=1,00]*[Momento=1,00]	0.0782313	0.339895	1	0.817965	-0.587951	0.744413
	[Titular_Reserva=2,00]*[Momento=1,00]	0.130952	0.365712	1	0.720287	-0.58583	0.847735
	[Titular_Reserva=2,00]*[Momento=2,00]	0.0969388	0.399852	1	0.808442	-0.686756	0.880634
[Titular_Reserva=2,00]*[Momento=1,00]	[Titular_Reserva=1,00]*[Momento=1,00]	-0.0527211	0.266238	1	0.843028	-0.574538	0.469096
	[Titular_Reserva=1,00]*[Momento=2,00]	-0.130952	0.365712	1	0.720287	-0.847735	0.58583
	[Titular_Reserva=2,00]*[Momento=2,00]	-0.0340136	0.322252	1	0.91594	-0.665616	0.597589
[Titular_Reserva=2,00]*[Momento=2,00]	[Titular_Reserva=1,00]*[Momento=1,00]	-0.0187075	0.311478	1	0.952108	-0.629194	0.591779
	[Titular_Reserva=1,00]*[Momento=2,00]	-0.0969388	0.399852	1	0.808442	-0.880634	0.686756
	[Titular_Reserva=2,00]*[Momento=1,00]	0.0340136	0.322252	1	0.91594	-0.597589	0.665616
Comparações entre pares de médias marginais estimadas com base na escala original da variável dependente Tensao
Resultados do teste global
Qui-quadrado de Wald	gl	Sig.
0.130538	3	0.987936
O qui-quadrado de Wald testa o efeito de Titular_Reserva*Momento. Este teste é baseado nas comparações entre pares linearmente independentes entre as médias marginais estimadas.
Médias Marginais Estimadas6: Resultado* Momento
Estimativas
Resultado		Média	Estatística do teste Padrão	95% Intervalo de Confiança de Wald
				Inferior	Superior
Vitória	Pre	2.67347	0.131406	2.41592	2.93102
	Post	1.85714	0.146175	1.57065	2.14364
Derrota	Pre	2.75	0.23155	2.29617	3.20383
	Post	3.67857	0.372175	2.94912	4.40802
Comparações por Método Pairwise
(I) Resultado*Momento		Diferença média (I-J)	Estatística do teste Padrão	gl	Sig.	95% Intervalo de Confiança de Wald para Diferença
						Inferior	Superior
[Resultado=1,00]*[Momento=1,00]	[Resultado=1,00]*[Momento=2,00]	,8163a	0.190141	1	1.76062e-05	0.443657	1.189
	[Resultado=2,00]*[Momento=1,00]	-0.0765306	0.266238	1	0.773766	-0.598348	0.445287
	[Resultado=2,00]*[Momento=2,00]	-1,0051a	0.394692	1	0.0108794	-1.77868	-0.23152
[Resultado=1,00]*[Momento=2,00]	[Resultado=1,00]*[Momento=1,00]	-,8163a	0.190141	1	1.76062e-05	-1.189	-0.443657
	[Resultado=2,00]*[Momento=1,00]	-,8929a	0.273829	1	0.00111162	-1.42955	-0.356162
	[Resultado=2,00]*[Momento=2,00]	-1,8214a	0.399852	1	5.23208e-06	-2.60512	-1.03773
[Resultado=2,00]*[Momento=1,00]	[Resultado=1,00]*[Momento=1,00]	0.0765306	0.266238	1	0.773766	-0.445287	0.598348
	[Resultado=1,00]*[Momento=2,00]	,8929a	0.273829	1	0.00111162	0.356162	1.42955
	[Resultado=2,00]*[Momento=2,00]	-,9286a	0.428044	1	0.030057	-1.76752	-0.0896214
[Resultado=2,00]*[Momento=2,00]	[Resultado=1,00]*[Momento=1,00]	1,0051a	0.394692	1	0.0108794	0.23152	1.77868
	[Resultado=1,00]*[Momento=2,00]	1,8214a	0.399852	1	5.23208e-06	1.03773	2.60512
	[Resultado=2,00]*[Momento=1,00]	,9286a	0.428044	1	0.030057	0.0896214	1.76752
Comparações entre pares de médias marginais estimadas com base na escala original da variável dependente Tensao
a. A diferença média é significativa no nível ,05.
Resultados do teste global
Qui-quadrado de Wald	gl	Sig.
32.4832	3	4.1393e-07
O qui-quadrado de Wald testa o efeito de Resultado*Momento. Este teste é baseado nas comparações entre pares linearmente independentes entre as médias marginais estimadas.
Médias Marginais Estimadas7: Titular_Reserva* Resultado* Momento
Estimativas
Titular_Reserva			Média	Estatística do teste Padrão	95% Intervalo de Confiança de Wald
					Inferior	Superior
Titular	Vitória	Pre	2.42857	0.168908	2.09752	2.75962
		Post	1.56122	0.156137	1.2552	1.86725
	Derrota	Pre	3.04762	0.324635	2.41135	3.68389
		Post	4.07143	0.600824	2.89383	5.24902
Reserva	Vitória	Pre	2.91837	0.201346	2.52374	3.313
		Post	2.15306	0.247163	1.66863	2.63749
	Derrota	Pre	2.45238	0.330262	1.80508	3.09968
		Post	3.28571	0.439395	2.42452	4.14691
Comparações por Método Pairwise
(I) Titular_Reserva*Resultado*Momento		Diferença média (I-J)	Estatística do teste Padrão	gl	Sig.	95% Intervalo de Confiança de Wald para Diferença
						Inferior	Superior
[Titular_Reserva=1,00]*[Resultado=1,00]*[Momento=1,00]	[Titular_Reserva=1,00]*[Resultado=1,00]*[Momento=2,00]	,8673a	0.221049	1	8.71693e-05	0.4341	1.30059
	[Titular_Reserva=1,00]*[Resultado=2,00]*[Momento=1,00]	-0.619048	0.365948	1	0.0907171	-1.33629	0.0981974
	[Titular_Reserva=1,00]*[Resultado=2,00]*[Momento=2,00]	-1,6429a	0.624115	1	0.00848091	-2.8661	-0.419614
	[Titular_Reserva=2,00]*[Resultado=1,00]*[Momento=1,00]	-0.489796	0.262811	1	0.0623669	-1.0049	0.0253051
	[Titular_Reserva=2,00]*[Resultado=1,00]*[Momento=2,00]	0.27551	0.299365	1	0.357408	-0.311234	0.862255
	[Titular_Reserva=2,00]*[Resultado=2,00]*[Momento=1,00]	-0.0238095	0.370948	1	0.948823	-0.750855	0.703236
	[Titular_Reserva=2,00]*[Resultado=2,00]*[Momento=2,00]	-0.857143	0.470741	1	0.0686318	-1.77978	0.0654934
[Titular_Reserva=1,00]*[Resultado=1,00]*[Momento=2,00]	[Titular_Reserva=1,00]*[Resultado=1,00]*[Momento=1,00]	-,8673a	0.221049	1	8.71693e-05	-1.30059	-0.4341
	[Titular_Reserva=1,00]*[Resultado=2,00]*[Momento=1,00]	-1,4864a	0.360232	1	3.68777e-05	-2.19244	-0.780353
	[Titular_Reserva=1,00]*[Resultado=2,00]*[Momento=2,00]	-2,5102a	0.62078	1	5.26307e-05	-3.72691	-1.2935
	[Titular_Reserva=2,00]*[Resultado=1,00]*[Momento=1,00]	-1,3571a	0.254792	1	1.00133e-07	-1.85653	-0.857761
	[Titular_Reserva=2,00]*[Resultado=1,00]*[Momento=2,00]	-,5918a	0.292349	1	0.0429274	-1.16483	-0.0188423
	[Titular_Reserva=2,00]*[Resultado=2,00]*[Momento=1,00]	-,8912a	0.36531	1	0.0147096	-1.60715	-0.175161
	[Titular_Reserva=2,00]*[Resultado=2,00]*[Momento=2,00]	-1,7245a	0.466311	1	0.000217176	-2.63844	-0.810536
[Titular_Reserva=1,00]*[Resultado=2,00]*[Momento=1,00]	[Titular_Reserva=1,00]*[Resultado=1,00]*[Momento=1,00]	0.619048	0.365948	1	0.0907171	-0.0981974	1.33629
	[Titular_Reserva=1,00]*[Resultado=1,00]*[Momento=2,00]	1,4864a	0.360232	1	3.68777e-05	0.780353	2.19244
	[Titular_Reserva=1,00]*[Resultado=2,00]*[Momento=2,00]	-1.02381	0.642847	1	0.111246	-2.28377	0.236147
	[Titular_Reserva=2,00]*[Resultado=1,00]*[Momento=1,00]	0.129252	0.382006	1	0.735099	-0.619465	0.877969
	[Titular_Reserva=2,00]*[Resultado=1,00]*[Momento=2,00]	,8946a	0.408017	1	0.0283468	0.0948595	1.69426
	[Titular_Reserva=2,00]*[Resultado=2,00]*[Momento=1,00]	0.595238	0.4631	1	0.198675	-0.31242	1.5029
	[Titular_Reserva=2,00]*[Resultado=2,00]*[Momento=2,00]	-0.238095	0.546311	1	0.662965	-1.30885	0.832655
[Titular_Reserva=1,00]*[Resultado=2,00]*[Momento=2,00]	[Titular_Reserva=1,00]*[Resultado=1,00]*[Momento=1,00]	1,6429a	0.624115	1	0.00848091	0.419614	2.8661
	[Titular_Reserva=1,00]*[Resultado=1,00]*[Momento=2,00]	2,5102a	0.62078	1	5.26307e-05	1.2935	3.72691
	[Titular_Reserva=1,00]*[Resultado=2,00]*[Momento=1,00]	1.02381	0.642847	1	0.111246	-0.236147	2.28377
	[Titular_Reserva=2,00]*[Resultado=1,00]*[Momento=1,00]	1.15306	0.633664	1	0.0688087	-0.0888969	2.39502
	[Titular_Reserva=2,00]*[Resultado=1,00]*[Momento=2,00]	1,9184a	0.649676	1	0.00314901	0.645025	3.19171
	[Titular_Reserva=2,00]*[Resultado=2,00]*[Momento=1,00]	1,6190a	0.685611	1	0.0182028	0.275274	2.96282
	[Titular_Reserva=2,00]*[Resultado=2,00]*[Momento=2,00]	0.785714	0.74435	1	0.291164	-0.673185	2.24461
[Titular_Reserva=2,00]*[Resultado=1,00]*[Momento=1,00]	[Titular_Reserva=1,00]*[Resultado=1,00]*[Momento=1,00]	0.489796	0.262811	1	0.0623669	-0.0253051	1.0049
	[Titular_Reserva=1,00]*[Resultado=1,00]*[Momento=2,00]	1,3571a	0.254792	1	1.00133e-07	0.857761	1.85653
	[Titular_Reserva=1,00]*[Resultado=2,00]*[Momento=1,00]	-0.129252	0.382006	1	0.735099	-0.877969	0.619465
	[Titular_Reserva=1,00]*[Resultado=2,00]*[Momento=2,00]	-1.15306	0.633664	1	0.0688087	-2.39502	0.0888969
	[Titular_Reserva=2,00]*[Resultado=1,00]*[Momento=2,00]	,7653a	0.309438	1	0.0133905	0.158818	1.37179
	[Titular_Reserva=2,00]*[Resultado=2,00]*[Momento=1,00]	0.465986	0.386798	1	0.228309	-0.292125	1.2241
	[Titular_Reserva=2,00]*[Resultado=2,00]*[Momento=2,00]	-0.367347	0.48333	1	0.447235	-1.31466	0.579962
[Titular_Reserva=2,00]*[Resultado=1,00]*[Momento=2,00]	[Titular_Reserva=1,00]*[Resultado=1,00]*[Momento=1,00]	-0.27551	0.299365	1	0.357408	-0.862255	0.311234
	[Titular_Reserva=1,00]*[Resultado=1,00]*[Momento=2,00]	,5918a	0.292349	1	0.0429274	0.0188423	1.16483
	[Titular_Reserva=1,00]*[Resultado=2,00]*[Momento=1,00]	-,8946a	0.408017	1	0.0283468	-1.69426	-0.0948595
	[Titular_Reserva=1,00]*[Resultado=2,00]*[Momento=2,00]	-1,9184a	0.649676	1	0.00314901	-3.19171	-0.645025
	[Titular_Reserva=2,00]*[Resultado=1,00]*[Momento=1,00]	-,7653a	0.309438	1	0.0133905	-1.37179	-0.158818
	[Titular_Reserva=2,00]*[Resultado=2,00]*[Momento=1,00]	-0.29932	0.412508	1	0.468078	-1.10782	0.50918
	[Titular_Reserva=2,00]*[Resultado=2,00]*[Momento=2,00]	-1,1327a	0.50414	1	0.024659	-2.12075	-0.144557
[Titular_Reserva=2,00]*[Resultado=2,00]*[Momento=1,00]	[Titular_Reserva=1,00]*[Resultado=1,00]*[Momento=1,00]	0.0238095	0.370948	1	0.948823	-0.703236	0.750855
	[Titular_Reserva=1,00]*[Resultado=1,00]*[Momento=2,00]	,8912a	0.36531	1	0.0147096	0.175161	1.60715
	[Titular_Reserva=1,00]*[Resultado=2,00]*[Momento=1,00]	-0.595238	0.4631	1	0.198675	-1.5029	0.31242
	[Titular_Reserva=1,00]*[Resultado=2,00]*[Momento=2,00]	-1,6190a	0.685611	1	0.0182028	-2.96282	-0.275274
	[Titular_Reserva=2,00]*[Resultado=1,00]*[Momento=1,00]	-0.465986	0.386798	1	0.228309	-1.2241	0.292125
	[Titular_Reserva=2,00]*[Resultado=1,00]*[Momento=2,00]	0.29932	0.412508	1	0.468078	-0.50918	1.10782
	[Titular_Reserva=2,00]*[Resultado=2,00]*[Momento=2,00]	-0.833333	0.565361	1	0.140486	-1.94142	0.274754
[Titular_Reserva=2,00]*[Resultado=2,00]*[Momento=2,00]	[Titular_Reserva=1,00]*[Resultado=1,00]*[Momento=1,00]	0.857143	0.470741	1	0.0686318	-0.0654934	1.77978
	[Titular_Reserva=1,00]*[Resultado=1,00]*[Momento=2,00]	1,7245a	0.466311	1	0.000217176	0.810536	2.63844
	[Titular_Reserva=1,00]*[Resultado=2,00]*[Momento=1,00]	0.238095	0.546311	1	0.662965	-0.832655	1.30885
	[Titular_Reserva=1,00]*[Resultado=2,00]*[Momento=2,00]	-0.785714	0.74435	1	0.291164	-2.24461	0.673185
	[Titular_Reserva=2,00]*[Resultado=1,00]*[Momento=1,00]	0.367347	0.48333	1	0.447235	-0.579962	1.31466
	[Titular_Reserva=2,00]*[Resultado=1,00]*[Momento=2,00]	1,1327a	0.50414	1	0.024659	0.144557	2.12075
	[Titular_Reserva=2,00]*[Resultado=2,00]*[Momento=1,00]	0.833333	0.565361	1	0.140486	-0.274754	1.94142
Comparações entre pares de médias marginais estimadas com base na escala original da variável dependente Tensao
a. A diferença média é significativa no nível ,05.
Resultados do teste global
Qui-quadrado de Wald	gl	Sig.
51.2303	7	8.27716e-09
O qui-quadrado de Wald testa o efeito de Titular_Reserva*Resultado*Momento. Este teste é baseado nas comparações entre pares linearmente independentes entre as médias marginais estimadas.
* Equações de estimativa generalizada.
GENLIN Depressão BY Titular_Reserva Resultado Momento (ORDER=ASCENDING)
/MODEL Titular_Reserva Resultado Momento Titular_Reserva*Resultado Titular_Reserva*Momento
Resultado*Momento Titular_Reserva*Resultado*Momento INTERCEPT=YES
DISTRIBUTION=NORMAL LINK=IDENTITY
/CRITERIA SCALE=MLE PCONVERGE=1E-006(ABSOLUTE) SINGULAR=1E-012 ANALYSISTYPE=3(WALD) CILEVEL=95
LIKELIHOOD=FULL
/EMMEANS TABLES=Titular_Reserva SCALE=ORIGINAL COMPARE=Titular_Reserva CONTRAST=PAIRWISE
PADJUST=LSD
/EMMEANS TABLES=Resultado SCALE=ORIGINAL COMPARE=Resultado CONTRAST=PAIRWISE PADJUST=LSD
/EMMEANS TABLES=Momento SCALE=ORIGINAL COMPARE=Momento CONTRAST=PAIRWISE PADJUST=LSD
/EMMEANS TABLES=Titular_Reserva*Resultado SCALE=ORIGINAL COMPARE=Titular_Reserva*Resultado
CONTRAST=PAIRWISE PADJUST=LSD
/EMMEANS TABLES=Titular_Reserva*Momento SCALE=ORIGINAL COMPARE=Titular_Reserva*Momento
CONTRAST=PAIRWISE PADJUST=LSD
/EMMEANS TABLES=Resultado*Momento SCALE=ORIGINAL COMPARE=Resultado*Momento CONTRAST=PAIRWISE
PADJUST=LSD
/EMMEANS TABLES=Titular_Reserva*Resultado*Momento SCALE=ORIGINAL
COMPARE=Titular_Reserva*Resultado*Momento CONTRAST=PAIRWISE PADJUST=LSD
/REPEATED SUBJECT=Atleta*Jogo WITHINSUBJECT=Titular_Reserva*Resultado*Momento SORT=YES
CORRTYPE=INDEPENDENT ADJUSTCORR=YES COVB=ROBUST
/MISSING CLASSMISSING=EXCLUDE
/PRINT CPS DESCRIPTIVES MODELINFO FIT SUMMARY SOLUTION (EXPONENTIATED).
Modelos lineares generalizados
Observações
Saída criada		02-FEB-2026 10:13:06
Comentários
Entrada	Dados	C:\Users\pop\Documents\GEE_Jogo_Marcos.sav
	Conjunto de dados ativo	ConjuntodeDados1
	Filtro	<none>
	Ponderação	<none>
	Arquivo Dividido	<none>
	N de linhas em arquivo de dados de trabalho	560
Tratamento de valor omisso	Definição de omisso	Os valores omissos definidos pelo usuário para as variáveis de fator, de assunto e dentro do assunto são tratados como omissos.
	Casos utilizados	As estatísticas são baseadas nos casos com dados válidos para todas as variáveis do modelo.
Tratamento de ponderação		não se aplica
Sintaxe		GENLIN Depressão BY Titular_Reserva Resultado Momento (ORDER=ASCENDING) /MODEL Titular_Reserva Resultado Momento Titular_Reserva*Resultado Titular_Reserva*Momento Resultado*Momento Titular_Reserva*Resultado*Momento INTERCEPT=YES DISTRIBUTION=NORMAL LINK=IDENTITY /CRITERIA SCALE=MLE PCONVERGE=1E-006(ABSOLUTE) SINGULAR=1E-012 ANALYSISTYPE=3(WALD) CILEVEL=95 LIKELIHOOD=FULL /EMMEANS TABLES=Titular_R…
Recursos	Tempo do processador	00:00:00,16
	Tempo decorrido	00:00:00,35
Informações do modelo
Variável dependente		Depressão
Distribuição de probabilidade		Normal
Função de ligação		Identidade
Efeito do assunto	1	Atleta
	2	Jogo
Efeito entre assunto	1	Titular_Reserva
	2	Resultado
	3	Momento
Estrutura de matriz de correlação de trabalho		Independente
Resumo de processamento de casos
	N	Porcentagem
Incluídos	560	1
Excluídos	0	0
Total	560	1
Resumo de dados correlacionados
Número de níveis	Efeito do assunto	Atleta	14
		Jogo	20
	Efeito entre assunto	Titular_Reserva	2
		Resultado	2
		Momento	2
Número de assuntos			280
Número de medições por assunto	Mínimo		2
	Máximo		2
Dimensão de matriz de correlações			8
Informações da variável categórica
			N	Porcentagem
Fator	Titular_Reserva	Titular	280	0.5
		Reserva	280	0.5
		Total	560	1
	Resultado	Vitória	392	0.7
		Derrota	168	0.3
		Total	560	1
	Momento	Pre	280	0.5
		Post	280	0.5
		Total	560	1
Informações variáveis contínuas
		N	Mínimo	Máximo	Média	Estatística do teste padrão
Variável dependente	Depressão	560	0	16	1.93929	3.4005
Qualidade de ajustamentoa
	Valor
Verossimilhança alta em critério de modelo de independência (QIC)b	4390.09
Verossimilhança alta corrigida em critério de modelo de independência (QICC)b	4384.78
Variável Dependente: Depressão Modelo: (Intercepto), Titular_Reserva, Resultado, Momento, Titular_Reserva * Resultado, Titular_Reserva * Momento, Resultado * Momento, Titular_Reserva * Resultado * Momento
a. Os critérios de informações estão no formulário menor é melhor.
b. Computado com o uso da função completa de quase-verossimilhança de log.
Testes de efeitos do modelo
Origem	Tipo III
	Qui-quadrado de Wald	gl	Sig.
(Intercepto)	255.083	1	0
Titular_Reserva	12.7298	1	0.000359866
Resultado	98.5025	1	0
Momento	39.1821	1	3.86059e-10
Titular_Reserva * Resultado	3.41176	1	0.0647335
Titular_Reserva * Momento	1.51531	1	0.21833
Resultado * Momento	32.5626	1	1.15412e-08
Titular_Reserva * Resultado * Momento	0.684423	1	0.408068
Variável Dependente: Depressão Modelo: (Intercepto), Titular_Reserva, Resultado, Momento, Titular_Reserva * Resultado, Titular_Reserva * Momento, Resultado * Momento, Titular_Reserva * Resultado * Momento
Estimativas de Parâmetro
Parâmetro	B	Estatística do teste Padrão	95% Intervalo de Confiança de Wald		Teste de hipótese			Exp(B)	95% Intervalo de Confiança de Wald para Exp(B)
			Inferior	Superior	Qui-quadrado de Wald	gl	Sig.		Inferior	Superior
(Intercepto)	7.45238	0.752322	5.97786	8.92691	98.1255	1	0	1723.96	394.593	7531.92
[Titular_Reserva=1,00]	-2.45238	1.0818	-4.57268	-0.332086	5.13901	1	0.023394	0.0860884	0.0103303	0.717425
[Titular_Reserva=2,00]	0a							1
[Resultado=1,00]	-6.03401	0.79209	-7.58648	-4.48155	58.0315	1	2.57572e-14	0.00239586	0.000507263	0.0113159
[Resultado=2,00]	0a							1
[Momento=1,00]	-4.78571	1.02272	-6.79021	-2.78122	21.8967	1	2.87726e-06	0.00834816	0.00112473	0.061963
[Momento=2,00]	0a							1
[Titular_Reserva=1,00] * [Resultado=1,00]	1.7585	1.11971	-0.436081	3.95309	2.46648	1	0.116298	5.80375	0.646565	52.096
[Titular_Reserva=1,00] * [Resultado=2,00]	0a							1
[Titular_Reserva=2,00] * [Resultado=1,00]	0a							1
[Titular_Reserva=2,00] * [Resultado=2,00]	0a							1
[Titular_Reserva=1,00] * [Momento=1,00]	1.40476	1.31944	-1.18129	3.99081	1.13352	1	0.287027	4.07456	0.306883	54.0988
[Titular_Reserva=1,00] * [Momento=2,00]	0a							1
[Titular_Reserva=2,00] * [Momento=1,00]	0a							1
[Titular_Reserva=2,00] * [Momento=2,00]	0a							1
[Resultado=1,00] * [Momento=1,00]	4.45918	1.0596	2.3824	6.53596	17.7103	1	2.57231e-05	86.4169	10.8309	689.498
[Resultado=1,00] * [Momento=2,00]	0a							1
[Resultado=2,00] * [Momento=1,00]	0a							1
[Resultado=2,00] * [Momento=2,00]	0a							1
[Titular_Reserva=1,00] * [Resultado=1,00] * [Momento=1,00]	-1.12925	1.36499	-3.80458	1.54607	0.684423	1	0.408068	0.323275	0.0222686	4.693
[Titular_Reserva=1,00] * [Resultado=1,00] * [Momento=2,00]	0a							1
[Titular_Reserva=1,00] * [Resultado=2,00] * [Momento=1,00]	0a							1
[Titular_Reserva=1,00] * [Resultado=2,00] * [Momento=2,00]	0a							1
[Titular_Reserva=2,00] * [Resultado=1,00] * [Momento=1,00]	0a							1
[Titular_Reserva=2,00] * [Resultado=1,00] * [Momento=2,00]	0a							1
[Titular_Reserva=2,00] * [Resultado=2,00] * [Momento=1,00]	0a							1
[Titular_Reserva=2,00] * [Resultado=2,00] * [Momento=2,00]	0a							1
(Escala)	7.91445
Variável Dependente: Depressão Modelo: (Intercepto), Titular_Reserva, Resultado, Momento, Titular_Reserva * Resultado, Titular_Reserva * Momento, Resultado * Momento, Titular_Reserva * Resultado * Momento
a. Definido para zero porque este parâmetro é redundante.
Médias Marginais Estimadas1: Titular_Reserva
Estimativas
Titular_Reserva	Média	Estatística do teste Padrão	95% Intervalo de Confiança de Wald
			Inferior	Superior
Titular	2.00425	0.229319	1.5548	2.45371
Reserva	3.15731	0.22772	2.71099	3.60364
Comparações por Método Pairwise
(I) Titular_Reserva		Diferença média (I-J)	Estatística do teste Padrão	gl	Sig.	95% Intervalo de Confiança de Wald para Diferença
						Inferior	Superior
Titular	Reserva	-1,1531a	0.323177	1	0.000359866	-1.78648	-0.519645
Reserva	Titular	1,1531a	0.323177	1	0.000359866	0.519645	1.78648
Comparações entre pares de médias marginais estimadas com base na escala original da variável dependente Depressão
a. A diferença média é significativa no nível ,05.
Resultados do teste global
Qui-quadrado de Wald	gl	Sig.
12.7298	1	0.000359866
O qui-quadrado de Wald testa o efeito de Titular_Reserva. Este teste é baseado nas comparações entre pares linearmente independentes entre as médias marginais estimadas.
Médias Marginais Estimadas2: Resultado
Estimativas
Resultado	Média	Estatística do teste Padrão	95% Intervalo de Confiança de Wald
			Inferior	Superior
Vitória	0.977041	0.110961	0.759561	1.19452
Derrota	4.18452	0.303531	3.58961	4.77943
Comparações por Método Pairwise
(I) Resultado		Diferença média (I-J)	Estatística do teste Padrão	gl	Sig.	95% Intervalo de Confiança de Wald para Diferença
						Inferior	Superior
Vitória	Derrota	-3,2075a	0.323177	1	0	-3.8409	-2.57407
Derrota	Vitória	3,2075a	0.323177	1	0	2.57407	3.8409
Comparações entre pares de médias marginais estimadas com base na escala original da variável dependente Depressão
a. A diferença média é significativa no nível ,05.
Resultados do teste global
Qui-quadrado de Wald	gl	Sig.
98.5025	1	0
O qui-quadrado de Wald testa o efeito de Resultado. Este teste é baseado nas comparações entre pares linearmente independentes entre as médias marginais estimadas.
Médias Marginais Estimadas3: Momento
Estimativas
Momento	Média	Estatística do teste Padrão	95% Intervalo de Confiança de Wald
			Inferior	Superior
Pre	1.51276	0.17913	1.16167	1.86384
Post	3.64881	0.279927	3.10016	4.19746
Comparações por Método Pairwise
(I) Momento		Diferença média (I-J)	Estatística do teste Padrão	gl	Sig.	95% Intervalo de Confiança de Wald para Diferença
						Inferior	Superior
Pre	Post	-2,1361a	0.341247	1	3.86059e-10	-2.80489	-1.46722
Post	Pre	2,1361a	0.341247	1	3.86059e-10	1.46722	2.80489
Comparações entre pares de médias marginais estimadas com base na escala original da variável dependente Depressão
a. A diferença média é significativa no nível ,05.
Resultados do teste global
Qui-quadrado de Wald	gl	Sig.
39.1821	1	3.86059e-10
O qui-quadrado de Wald testa o efeito de Momento. Este teste é baseado nas comparações entre pares linearmente independentes entre as médias marginais estimadas.
Médias Marginais Estimadas4: Titular_Reserva* Resultado
Estimativas
Titular_Reserva		Média	Estatística do teste Padrão	95% Intervalo de Confiança de Wald
				Inferior	Superior
Titular	Vitória	0.69898	0.115613	0.472383	0.925576
	Derrota	3.30952	0.443827	2.43964	4.17941
Reserva	Vitória	1.2551	0.189429	0.883829	1.62638
	Derrota	5.05952	0.414177	4.24775	5.8713
Comparações por Método Pairwise
(I) Titular_Reserva*Resultado		Diferença média (I-J)	Estatística do teste Padrão	gl	Sig.	95% Intervalo de Confiança de Wald para Diferença
						Inferior	Superior
[Titular_Reserva=1,00]*[Resultado=1,00]	[Titular_Reserva=1,00]*[Resultado=2,00]	-2,6105a	0.458637	1	1.25592e-08	-3.50946	-1.71163
	[Titular_Reserva=2,00]*[Resultado=1,00]	-,5561a	0.221922	1	0.0122129	-0.991082	-0.121163
	[Titular_Reserva=2,00]*[Resultado=2,00]	-4,3605a	0.43001	1	0	-5.20335	-3.51774
[Titular_Reserva=1,00]*[Resultado=2,00]	[Titular_Reserva=1,00]*[Resultado=1,00]	2,6105a	0.458637	1	1.25592e-08	1.71163	3.50946
	[Titular_Reserva=2,00]*[Resultado=1,00]	2,0544a	0.482561	1	2.06883e-05	1.10862	3.00022
	[Titular_Reserva=2,00]*[Resultado=2,00]	-1,7500a	0.607062	1	0.00394238	-2.93982	-0.56018
[Titular_Reserva=2,00]*[Resultado=1,00]	[Titular_Reserva=1,00]*[Resultado=1,00]	,5561a	0.221922	1	0.0122129	0.121163	0.991082
	[Titular_Reserva=1,00]*[Resultado=2,00]	-2,0544a	0.482561	1	2.06883e-05	-3.00022	-1.10862
	[Titular_Reserva=2,00]*[Resultado=2,00]	-3,8044a	0.45544	1	1.11022e-16	-4.69707	-2.91178
[Titular_Reserva=2,00]*[Resultado=2,00]	[Titular_Reserva=1,00]*[Resultado=1,00]	4,3605a	0.43001	1	0	3.51774	5.20335
	[Titular_Reserva=1,00]*[Resultado=2,00]	1,7500a	0.607062	1	0.00394238	0.56018	2.93982
	[Titular_Reserva=2,00]*[Resultado=1,00]	3,8044a	0.45544	1	1.11022e-16	2.91178	4.69707
Comparações entre pares de médias marginais estimadas com base na escala original da variável dependente Depressão
a. A diferença média é significativa no nível ,05.
Resultados do teste global
Qui-quadrado de Wald	gl	Sig.
128.225	3	0
O qui-quadrado de Wald testa o efeito de Titular_Reserva*Resultado. Este teste é baseado nas comparações entre pares linearmente independentes entre as médias marginais estimadas.
Médias Marginais Estimadas5: Titular_Reserva* Momento
Estimativas
Titular_Reserva		Média	Estatística do teste Padrão	95% Intervalo de Confiança de Wald
				Inferior	Superior
Titular	Pre	1.14626	0.20284	0.7487	1.54382
	Post	2.86224	0.395707	2.08667	3.63782
Reserva	Pre	1.87925	0.295306	1.30046	2.45804
	Post	4.43537	0.396045	3.65914	5.21161
Comparações por Método Pairwise
(I) Titular_Reserva*Momento		Diferença média (I-J)	Estatística do teste Padrão	gl	Sig.	95% Intervalo de Confiança de Wald para Diferença
						Inferior	Superior
[Titular_Reserva=1,00]*[Momento=1,00]	[Titular_Reserva=1,00]*[Momento=2,00]	-1,7160a	0.430242	1	6.65144e-05	-2.55925	-0.872728
	[Titular_Reserva=2,00]*[Momento=1,00]	-,7330a	0.358259	1	0.0407579	-1.43517	-0.0308176
	[Titular_Reserva=2,00]*[Momento=2,00]	-3,2891a	0.444967	1	1.44884e-13	-4.16123	-2.417
[Titular_Reserva=1,00]*[Momento=2,00]	[Titular_Reserva=1,00]*[Momento=1,00]	1,7160a	0.430242	1	6.65144e-05	0.872728	2.55925
	[Titular_Reserva=2,00]*[Momento=1,00]	,9830a	0.493751	1	0.0464954	0.015259	1.95073
	[Titular_Reserva=2,00]*[Momento=2,00]	-1,5731a	0.559853	1	0.00495576	-2.67042	-0.475837
[Titular_Reserva=2,00]*[Momento=1,00]	[Titular_Reserva=1,00]*[Momento=1,00]	,7330a	0.358259	1	0.0407579	0.0308176	1.43517
	[Titular_Reserva=1,00]*[Momento=2,00]	-,9830a	0.493751	1	0.0464954	-1.95073	-0.015259
	[Titular_Reserva=2,00]*[Momento=2,00]	-2,5561a	0.529801	1	1.40223e-06	-3.59451	-1.51773
[Titular_Reserva=2,00]*[Momento=2,00]	[Titular_Reserva=1,00]*[Momento=1,00]	3,2891a	0.444967	1	1.44884e-13	2.417	4.16123
	[Titular_Reserva=1,00]*[Momento=2,00]	1,5731a	0.559853	1	0.00495576	0.475837	2.67042
	[Titular_Reserva=2,00]*[Momento=1,00]	2,5561a	0.529801	1	1.40223e-06	1.51773	3.59451
Comparações entre pares de médias marginais estimadas com base na escala original da variável dependente Depressão
a. A diferença média é significativa no nível ,05.
Resultados do teste global
Qui-quadrado de Wald	gl	Sig.
62.0733	3	2.11942e-13
O qui-quadrado de Wald testa o efeito de Titular_Reserva*Momento. Este teste é baseado nas comparações entre pares linearmente independentes entre as médias marginais estimadas.
Médias Marginais Estimadas6: Resultado* Momento
Estimativas
Resultado		Média	Estatística do teste Padrão	95% Intervalo de Confiança de Wald
				Inferior	Superior
Vitória	Pre	0.882653	0.138012	0.612154	1.15315
	Post	1.07143	0.144434	0.788342	1.35451
Derrota	Pre	2.14286	0.330609	1.49487	2.79084
	Post	6.22619	0.540901	5.16604	7.28634
Comparações por Método Pairwise
(I) Resultado*Momento		Diferença média (I-J)	Estatística do teste Padrão	gl	Sig.	95% Intervalo de Confiança de Wald para Diferença
						Inferior	Superior
[Resultado=1,00]*[Momento=1,00]	[Resultado=1,00]*[Momento=2,00]	-0.188776	0.174837	1	0.280265	-0.531449	0.153898
	[Resultado=2,00]*[Momento=1,00]	-1,2602a	0.358259	1	0.000435511	-1.96238	-0.558028
	[Resultado=2,00]*[Momento=2,00]	-5,3435a	0.558231	1	0	-6.43765	-4.24942
[Resultado=1,00]*[Momento=2,00]	[Resultado=1,00]*[Momento=1,00]	0.188776	0.174837	1	0.280265	-0.153898	0.531449
	[Resultado=2,00]*[Momento=1,00]	-1,0714a	0.360782	1	0.00298054	-1.77855	-0.364309
	[Resultado=2,00]*[Momento=2,00]	-5,1548a	0.559853	1	0	-6.25205	-4.05747
[Resultado=2,00]*[Momento=1,00]	[Resultado=1,00]*[Momento=1,00]	1,2602a	0.358259	1	0.000435511	0.558028	1.96238
	[Resultado=1,00]*[Momento=2,00]	1,0714a	0.360782	1	0.00298054	0.364309	1.77855
	[Resultado=2,00]*[Momento=2,00]	-4,0833a	0.659719	1	6.03536e-10	-5.37636	-2.79031
[Resultado=2,00]*[Momento=2,00]	[Resultado=1,00]*[Momento=1,00]	5,3435a	0.558231	1	0	4.24942	6.43765
	[Resultado=1,00]*[Momento=2,00]	5,1548a	0.559853	1	0	4.05747	6.25205
	[Resultado=2,00]*[Momento=1,00]	4,0833a	0.659719	1	6.03536e-10	2.79031	5.37636
Comparações entre pares de médias marginais estimadas com base na escala original da variável dependente Depressão
a. A diferença média é significativa no nível ,05.
Resultados do teste global
Qui-quadrado de Wald	gl	Sig.
104.538	3	0
O qui-quadrado de Wald testa o efeito de Resultado*Momento. Este teste é baseado nas comparações entre pares linearmente independentes entre as médias marginais estimadas.
Médias Marginais Estimadas7: Titular_Reserva* Resultado* Momento
Estimativas
Titular_Reserva			Média	Estatística do teste Padrão	95% Intervalo de Confiança de Wald
					Inferior	Superior
Titular	Vitória	Pre	0.673469	0.165656	0.34879	0.998149
		Post	0.72449	0.14842	0.433592	1.01539
	Derrota	Pre	1.61905	0.370316	0.893241	2.34485
		Post	5	0.777373	3.47638	6.52362
Reserva	Vitória	Pre	1.09184	0.220789	0.659098	1.52458
		Post	1.41837	0.247824	0.932641	1.90409
	Derrota	Pre	2.66667	0.547792	1.59301	3.74032
		Post	7.45238	0.752322	5.97786	8.92691
Comparações por Método Pairwise
(I) Titular_Reserva*Resultado*Momento		Diferença média (I-J)	Estatística do teste Padrão	gl	Sig.	95% Intervalo de Confiança de Wald para Diferença
						Inferior	Superior
[Titular_Reserva=1,00]*[Resultado=1,00]*[Momento=1,00]	[Titular_Reserva=1,00]*[Resultado=1,00]*[Momento=2,00]	-0.0510204	0.213249	1	0.81091	-0.468982	0.366941
	[Titular_Reserva=1,00]*[Resultado=2,00]*[Momento=1,00]	-,9456a	0.40568	1	0.0197613	-1.7407	-0.150461
	[Titular_Reserva=1,00]*[Resultado=2,00]*[Momento=2,00]	-4,3265a	0.794827	1	5.22847e-08	-5.88436	-2.7687
	[Titular_Reserva=2,00]*[Resultado=1,00]*[Momento=1,00]	-0.418367	0.276025	1	0.129598	-0.959366	0.122631
	[Titular_Reserva=2,00]*[Resultado=1,00]*[Momento=2,00]	-,7449a	0.298092	1	0.0124583	-1.32915	-0.160649
	[Titular_Reserva=2,00]*[Resultado=2,00]*[Momento=1,00]	-1,9932a	0.572291	1	0.000496131	-3.11487	-0.871527
	[Titular_Reserva=2,00]*[Resultado=2,00]*[Momento=2,00]	-6,7789a	0.770345	1	0	-8.28876	-5.26906
[Titular_Reserva=1,00]*[Resultado=1,00]*[Momento=2,00]	[Titular_Reserva=1,00]*[Resultado=1,00]*[Momento=1,00]	0.0510204	0.213249	1	0.81091	-0.366941	0.468982
	[Titular_Reserva=1,00]*[Resultado=2,00]*[Momento=1,00]	-,8946a	0.398952	1	0.024944	-1.67649	-0.112626
	[Titular_Reserva=1,00]*[Resultado=2,00]*[Momento=2,00]	-4,2755a	0.791414	1	6.57677e-08	-5.82665	-2.72437
	[Titular_Reserva=2,00]*[Resultado=1,00]*[Momento=1,00]	-0.367347	0.266038	1	0.167339	-0.888772	0.154078
	[Titular_Reserva=2,00]*[Resultado=1,00]*[Momento=2,00]	-,6939a	0.288869	1	0.0163035	-1.26005	-0.127705
	[Titular_Reserva=2,00]*[Resultado=2,00]*[Momento=1,00]	-1,9422a	0.567542	1	0.000621431	-3.05454	-0.829815
	[Titular_Reserva=2,00]*[Resultado=2,00]*[Momento=2,00]	-6,7279a	0.766823	1	0	-8.23084	-5.22495
[Titular_Reserva=1,00]*[Resultado=2,00]*[Momento=1,00]	[Titular_Reserva=1,00]*[Resultado=1,00]*[Momento=1,00]	,9456a	0.40568	1	0.0197613	0.150461	1.7407
	[Titular_Reserva=1,00]*[Resultado=1,00]*[Momento=2,00]	,8946a	0.398952	1	0.024944	0.112626	1.67649
	[Titular_Reserva=1,00]*[Resultado=2,00]*[Momento=2,00]	-3,3810a	0.833641	1	4.99961e-05	-5.01486	-1.74705
	[Titular_Reserva=2,00]*[Resultado=1,00]*[Momento=1,00]	0.527211	0.43114	1	0.221394	-0.317809	1.37223
	[Titular_Reserva=2,00]*[Resultado=1,00]*[Momento=2,00]	0.20068	0.445591	1	0.652444	-0.672661	1.07402
	[Titular_Reserva=2,00]*[Resultado=2,00]*[Momento=1,00]	-1.04762	0.661218	1	0.113108	-2.34358	0.248345
	[Titular_Reserva=2,00]*[Resultado=2,00]*[Momento=2,00]	-5,8333a	0.838524	1	3.48421e-12	-7.47681	-4.18986
[Titular_Reserva=1,00]*[Resultado=2,00]*[Momento=2,00]	[Titular_Reserva=1,00]*[Resultado=1,00]*[Momento=1,00]	4,3265a	0.794827	1	5.22847e-08	2.7687	5.88436
	[Titular_Reserva=1,00]*[Resultado=1,00]*[Momento=2,00]	4,2755a	0.791414	1	6.57677e-08	2.72437	5.82665
	[Titular_Reserva=1,00]*[Resultado=2,00]*[Momento=1,00]	3,3810a	0.833641	1	4.99961e-05	1.74705	5.01486
	[Titular_Reserva=2,00]*[Resultado=1,00]*[Momento=1,00]	3,9082a	0.808119	1	1.32395e-06	2.32428	5.49205
	[Titular_Reserva=2,00]*[Resultado=1,00]*[Momento=2,00]	3,5816a	0.81592	1	1.13514e-05	1.98246	5.18081
	[Titular_Reserva=2,00]*[Resultado=2,00]*[Momento=1,00]	2,3333a	0.950991	1	0.0141442	0.469425	4.19724
	[Titular_Reserva=2,00]*[Resultado=2,00]*[Momento=2,00]	-2,4524a	1.0818	1	0.023394	-4.57268	-0.332086
[Titular_Reserva=2,00]*[Resultado=1,00]*[Momento=1,00]	[Titular_Reserva=1,00]*[Resultado=1,00]*[Momento=1,00]	0.418367	0.276025	1	0.129598	-0.122631	0.959366
	[Titular_Reserva=1,00]*[Resultado=1,00]*[Momento=2,00]	0.367347	0.266038	1	0.167339	-0.154078	0.888772
	[Titular_Reserva=1,00]*[Resultado=2,00]*[Momento=1,00]	-0.527211	0.43114	1	0.221394	-1.37223	0.317809
	[Titular_Reserva=1,00]*[Resultado=2,00]*[Momento=2,00]	-3,9082a	0.808119	1	1.32395e-06	-5.49205	-2.32428
	[Titular_Reserva=2,00]*[Resultado=1,00]*[Momento=2,00]	-0.326531	0.277121	1	0.238679	-0.869678	0.216617
	[Titular_Reserva=2,00]*[Resultado=2,00]*[Momento=1,00]	-1,5748a	0.590613	1	0.00766606	-2.73241	-0.41725
	[Titular_Reserva=2,00]*[Resultado=2,00]*[Momento=2,00]	-6,3605a	0.784052	1	4.44089e-16	-7.89726	-4.82383
[Titular_Reserva=2,00]*[Resultado=1,00]*[Momento=2,00]	[Titular_Reserva=1,00]*[Resultado=1,00]*[Momento=1,00]	,7449a	0.298092	1	0.0124583	0.160649	1.32915
	[Titular_Reserva=1,00]*[Resultado=1,00]*[Momento=2,00]	,6939a	0.288869	1	0.0163035	0.127705	1.26005
	[Titular_Reserva=1,00]*[Resultado=2,00]*[Momento=1,00]	-0.20068	0.445591	1	0.652444	-1.07402	0.672661
	[Titular_Reserva=1,00]*[Resultado=2,00]*[Momento=2,00]	-3,5816a	0.81592	1	1.13514e-05	-5.18081	-1.98246
	[Titular_Reserva=2,00]*[Resultado=1,00]*[Momento=1,00]	0.326531	0.277121	1	0.238679	-0.216617	0.869678
	[Titular_Reserva=2,00]*[Resultado=2,00]*[Momento=1,00]	-1,2483a	0.601242	1	0.0378755	-2.42671	-0.0698859
	[Titular_Reserva=2,00]*[Resultado=2,00]*[Momento=2,00]	-6,0340a	0.79209	1	2.57572e-14	-7.58648	-4.48155
[Titular_Reserva=2,00]*[Resultado=2,00]*[Momento=1,00]	[Titular_Reserva=1,00]*[Resultado=1,00]*[Momento=1,00]	1,9932a	0.572291	1	0.000496131	0.871527	3.11487
	[Titular_Reserva=1,00]*[Resultado=1,00]*[Momento=2,00]	1,9422a	0.567542	1	0.000621431	0.829815	3.05454
	[Titular_Reserva=1,00]*[Resultado=2,00]*[Momento=1,00]	1.04762	0.661218	1	0.113108	-0.248345	2.34358
	[Titular_Reserva=1,00]*[Resultado=2,00]*[Momento=2,00]	-2,3333a	0.950991	1	0.0141442	-4.19724	-0.469425
	[Titular_Reserva=2,00]*[Resultado=1,00]*[Momento=1,00]	1,5748a	0.590613	1	0.00766606	0.41725	2.73241
	[Titular_Reserva=2,00]*[Resultado=1,00]*[Momento=2,00]	1,2483a	0.601242	1	0.0378755	0.0698859	2.42671
	[Titular_Reserva=2,00]*[Resultado=2,00]*[Momento=2,00]	-4,7857a	1.02272	1	2.87726e-06	-6.79021	-2.78122
[Titular_Reserva=2,00]*[Resultado=2,00]*[Momento=2,00]	[Titular_Reserva=1,00]*[Resultado=1,00]*[Momento=1,00]	6,7789a	0.770345	1	0	5.26906	8.28876
	[Titular_Reserva=1,00]*[Resultado=1,00]*[Momento=2,00]	6,7279a	0.766823	1	0	5.22495	8.23084
	[Titular_Reserva=1,00]*[Resultado=2,00]*[Momento=1,00]	5,8333a	0.838524	1	3.48421e-12	4.18986	7.47681
	[Titular_Reserva=1,00]*[Resultado=2,00]*[Momento=2,00]	2,4524a	1.0818	1	0.023394	0.332086	4.57268
	[Titular_Reserva=2,00]*[Resultado=1,00]*[Momento=1,00]	6,3605a	0.784052	1	4.44089e-16	4.82383	7.89726
	[Titular_Reserva=2,00]*[Resultado=1,00]*[Momento=2,00]	6,0340a	0.79209	1	2.57572e-14	4.48155	7.58648
	[Titular_Reserva=2,00]*[Resultado=2,00]*[Momento=1,00]	4,7857a	1.02272	1	2.87726e-06	2.78122	6.79021
Comparações entre pares de médias marginais estimadas com base na escala original da variável dependente Depressão
a. A diferença média é significativa no nível ,05.
Resultados do teste global
Qui-quadrado de Wald	gl	Sig.
134.443	7	0
O qui-quadrado de Wald testa o efeito de Titular_Reserva*Resultado*Momento. Este teste é baseado nas comparações entre pares linearmente independentes entre as médias marginais estimadas.
* Equações de estimativa generalizada.
GENLIN Raiva BY Titular_Reserva Resultado Momento (ORDER=ASCENDING)
/MODEL Titular_Reserva Resultado Momento Titular_Reserva*Resultado Titular_Reserva*Momento
Resultado*Momento Titular_Reserva*Resultado*Momento INTERCEPT=YES
DISTRIBUTION=NORMAL LINK=IDENTITY
/CRITERIA SCALE=MLE PCONVERGE=1E-006(ABSOLUTE) SINGULAR=1E-012 ANALYSISTYPE=3(WALD) CILEVEL=95
LIKELIHOOD=FULL
/EMMEANS TABLES=Titular_Reserva SCALE=ORIGINAL COMPARE=Titular_Reserva CONTRAST=PAIRWISE
PADJUST=LSD
/EMMEANS TABLES=Resultado SCALE=ORIGINAL COMPARE=Resultado CONTRAST=PAIRWISE PADJUST=LSD
/EMMEANS TABLES=Momento SCALE=ORIGINAL COMPARE=Momento CONTRAST=PAIRWISE PADJUST=LSD
/EMMEANS TABLES=Titular_Reserva*Resultado SCALE=ORIGINAL COMPARE=Titular_Reserva*Resultado
CONTRAST=PAIRWISE PADJUST=LSD
/EMMEANS TABLES=Titular_Reserva*Momento SCALE=ORIGINAL COMPARE=Titular_Reserva*Momento
CONTRAST=PAIRWISE PADJUST=LSD
/EMMEANS TABLES=Resultado*Momento SCALE=ORIGINAL COMPARE=Resultado*Momento CONTRAST=PAIRWISE
PADJUST=LSD
/EMMEANS TABLES=Titular_Reserva*Resultado*Momento SCALE=ORIGINAL
COMPARE=Titular_Reserva*Resultado*Momento CONTRAST=PAIRWISE PADJUST=LSD
/REPEATED SUBJECT=Atleta*Jogo WITHINSUBJECT=Titular_Reserva*Resultado*Momento SORT=YES
CORRTYPE=INDEPENDENT ADJUSTCORR=YES COVB=ROBUST
/MISSING CLASSMISSING=EXCLUDE
/PRINT CPS DESCRIPTIVES MODELINFO FIT SUMMARY SOLUTION (EXPONENTIATED).
Modelos lineares generalizados
Observações
Saída criada		02-FEB-2026 10:13:22
Comentários
Entrada	Dados	C:\Users\pop\Documents\GEE_Jogo_Marcos.sav
	Conjunto de dados ativo	ConjuntodeDados1
	Filtro	<none>
	Ponderação	<none>
	Arquivo Dividido	<none>
	N de linhas em arquivo de dados de trabalho	560
Tratamento de valor omisso	Definição de omisso	Os valores omissos definidos pelo usuário para as variáveis de fator, de assunto e dentro do assunto são tratados como omissos.
	Casos utilizados	As estatísticas são baseadas nos casos com dados válidos para todas as variáveis do modelo.
Tratamento de ponderação		não se aplica
Sintaxe		GENLIN Raiva BY Titular_Reserva Resultado Momento (ORDER=ASCENDING) /MODEL Titular_Reserva Resultado Momento Titular_Reserva*Resultado Titular_Reserva*Momento Resultado*Momento Titular_Reserva*Resultado*Momento INTERCEPT=YES DISTRIBUTION=NORMAL LINK=IDENTITY /CRITERIA SCALE=MLE PCONVERGE=1E-006(ABSOLUTE) SINGULAR=1E-012 ANALYSISTYPE=3(WALD) CILEVEL=95 LIKELIHOOD=FULL /EMMEANS TABLES=Titular_Reser…
Recursos	Tempo do processador	00:00:00,25
	Tempo decorrido	00:00:00,45
Informações do modelo
Variável dependente		Raiva
Distribuição de probabilidade		Normal
Função de ligação		Identidade
Efeito do assunto	1	Atleta
	2	Jogo
Efeito entre assunto	1	Titular_Reserva
	2	Resultado
	3	Momento
Estrutura de matriz de correlação de trabalho		Independente
Resumo de processamento de casos
	N	Porcentagem
Incluídos	560	1
Excluídos	0	0
Total	560	1
Resumo de dados correlacionados
Número de níveis	Efeito do assunto	Atleta	14
		Jogo	20
	Efeito entre assunto	Titular_Reserva	2
		Resultado	2
		Momento	2
Número de assuntos			280
Número de medições por assunto	Mínimo		2
	Máximo		2
Dimensão de matriz de correlações			8
Informações da variável categórica
			N	Porcentagem
Fator	Titular_Reserva	Titular	280	0.5
		Reserva	280	0.5
		Total	560	1
	Resultado	Vitória	392	0.7
		Derrota	168	0.3
		Total	560	1
	Momento	Pre	280	0.5
		Post	280	0.5
		Total	560	1
Informações variáveis contínuas
		N	Mínimo	Máximo	Média	Estatística do teste padrão
Variável dependente	Raiva	560	0	16	2.15	3.63185
Qualidade de ajustamentoa
	Valor
Verossimilhança alta em critério de modelo de independência (QIC)b	4927.5
Verossimilhança alta corrigida em critério de modelo de independência (QICC)b	4923.4
Variável Dependente: Raiva Modelo: (Intercepto), Titular_Reserva, Resultado, Momento, Titular_Reserva * Resultado, Titular_Reserva * Momento, Resultado * Momento, Titular_Reserva * Resultado * Momento
a. Os critérios de informações estão no formulário menor é melhor.
b. Computado com o uso da função completa de quase-verossimilhança de log.
Testes de efeitos do modelo
Origem	Tipo III
	Qui-quadrado de Wald	gl	Sig.
(Intercepto)	254.483	1	0
Titular_Reserva	5.55263	1	0.0184529
Resultado	91.1183	1	0
Momento	59.858	1	1.02141e-14
Titular_Reserva * Resultado	1.21841	1	0.269674
Titular_Reserva * Momento	0.0195954	1	0.888673
Resultado * Momento	63.6656	1	1.44329e-15
Titular_Reserva * Resultado * Momento	0.107862	1	0.742592
Variável Dependente: Raiva Modelo: (Intercepto), Titular_Reserva, Resultado, Momento, Titular_Reserva * Resultado, Titular_Reserva * Momento, Resultado * Momento, Titular_Reserva * Resultado * Momento
Estimativas de Parâmetro
Parâmetro	B	Estatística do teste Padrão	95% Intervalo de Confiança de Wald		Teste de hipótese			Exp(B)	95% Intervalo de Confiança de Wald para Exp(B)
			Inferior	Superior	Qui-quadrado de Wald	gl	Sig.		Inferior	Superior
(Intercepto)	7.64286	0.631578	6.40499	8.88073	146.439	1	0	2085.69	604.854	7192.02
[Titular_Reserva=1,00]	-1.28571	1.0598	-3.36289	0.791457	1.47177	1	0.225066	0.276453	0.0346352	2.20661
[Titular_Reserva=2,00]	0a							1
[Resultado=1,00]	-6.39796	0.67802	-7.72685	-5.06906	89.0426	1	0	0.00166495	0.000440829	0.0062883
[Resultado=2,00]	0a							1
[Momento=1,00]	-5.02381	0.78209	-6.55668	-3.49094	41.2623	1	1.33114e-10	0.00657941	0.0014206	0.0304722
[Momento=2,00]	0a							1
[Titular_Reserva=1,00] * [Resultado=1,00]	0.989796	1.10166	-1.16941	3.149	0.807233	1	0.36894	2.69069	0.31055	23.3128
[Titular_Reserva=1,00] * [Resultado=2,00]	0a							1
[Titular_Reserva=2,00] * [Resultado=1,00]	0a							1
[Titular_Reserva=2,00] * [Resultado=2,00]	0a							1
[Titular_Reserva=1,00] * [Momento=1,00]	0.119048	1.193	-2.21918	2.45728	0.0099578	1	0.920512	1.12642	0.108698	11.673
[Titular_Reserva=1,00] * [Momento=2,00]	0a							1
[Titular_Reserva=2,00] * [Momento=1,00]	0a							1
[Titular_Reserva=2,00] * [Momento=2,00]	0a							1
[Resultado=1,00] * [Momento=1,00]	5.2483	0.849424	3.58346	6.91314	38.1758	1	6.4649e-10	190.242	35.9978	1005.4
[Resultado=1,00] * [Momento=2,00]	0a							1
[Resultado=2,00] * [Momento=1,00]	0a							1
[Resultado=2,00] * [Momento=2,00]	0a							1
[Titular_Reserva=1,00] * [Resultado=1,00] * [Momento=1,00]	-0.414966	1.26351	-2.8914	2.06147	0.107862	1	0.742592	0.660363	0.0554985	7.85748
[Titular_Reserva=1,00] * [Resultado=1,00] * [Momento=2,00]	0a							1
[Titular_Reserva=1,00] * [Resultado=2,00] * [Momento=1,00]	0a							1
[Titular_Reserva=1,00] * [Resultado=2,00] * [Momento=2,00]	0a							1
[Titular_Reserva=2,00] * [Resultado=1,00] * [Momento=1,00]	0a							1
[Titular_Reserva=2,00] * [Resultado=1,00] * [Momento=2,00]	0a							1
[Titular_Reserva=2,00] * [Resultado=2,00] * [Momento=1,00]	0a							1
[Titular_Reserva=2,00] * [Resultado=2,00] * [Momento=2,00]	0a							1
(Escala)	8.89022
Variável Dependente: Raiva Modelo: (Intercepto), Titular_Reserva, Resultado, Momento, Titular_Reserva * Resultado, Titular_Reserva * Momento, Resultado * Momento, Titular_Reserva * Resultado * Momento
a. Definido para zero porque este parâmetro é redundante.
Médias Marginais Estimadas1: Titular_Reserva
Estimativas
Titular_Reserva	Média	Estatística do teste Padrão	95% Intervalo de Confiança de Wald
			Inferior	Superior
Titular	2.40901	0.254594	1.91002	2.90801
Reserva	3.24405	0.246493	2.76093	3.72716
Comparações por Método Pairwise
(I) Titular_Reserva		Diferença média (I-J)	Estatística do teste Padrão	gl	Sig.	95% Intervalo de Confiança de Wald para Diferença
						Inferior	Superior
Titular	Reserva	-,8350a	0.354368	1	0.0184529	-1.52958	-0.140485
Reserva	Titular	,8350a	0.354368	1	0.0184529	0.140485	1.52958
Comparações entre pares de médias marginais estimadas com base na escala original da variável dependente Raiva
a. A diferença média é significativa no nível ,05.
Resultados do teste global
Qui-quadrado de Wald	gl	Sig.
5.55263	1	0.0184529
O qui-quadrado de Wald testa o efeito de Titular_Reserva. Este teste é baseado nas comparações entre pares linearmente independentes entre as médias marginais estimadas.
Médias Marginais Estimadas2: Resultado
Estimativas
Resultado	Média	Estatística do teste Padrão	95% Intervalo de Confiança de Wald
			Inferior	Superior
Vitória	1.1352	0.129275	0.881829	1.38858
Derrota	4.51786	0.329946	3.87117	5.16454
Comparações por Método Pairwise
(I) Resultado		Diferença média (I-J)	Estatística do teste Padrão	gl	Sig.	95% Intervalo de Confiança de Wald para Diferença
						Inferior	Superior
Vitória	Derrota	-3,3827a	0.354368	1	0	-4.0772	-2.6881
Derrota	Vitória	3,3827a	0.354368	1	0	2.6881	4.0772
Comparações entre pares de médias marginais estimadas com base na escala original da variável dependente Raiva
a. A diferença média é significativa no nível ,05.
Resultados do teste global
Qui-quadrado de Wald	gl	Sig.
91.1183	1	0
O qui-quadrado de Wald testa o efeito de Resultado. Este teste é baseado nas comparações entre pares linearmente independentes entre as médias marginais estimadas.
Médias Marginais Estimadas3: Momento
Estimativas
Momento	Média	Estatística do teste Padrão	95% Intervalo de Confiança de Wald
			Inferior	Superior
Pre	1.60459	0.191898	1.22848	1.9807
Post	4.04847	0.275414	3.50867	4.58827
Comparações por Método Pairwise
(I) Momento		Diferença média (I-J)	Estatística do teste Padrão	gl	Sig.	95% Intervalo de Confiança de Wald para Diferença
						Inferior	Superior
Pre	Post	-2,4439a	0.315877	1	1.02141e-14	-3.06299	-1.82477
Post	Pre	2,4439a	0.315877	1	1.02141e-14	1.82477	3.06299
Comparações entre pares de médias marginais estimadas com base na escala original da variável dependente Raiva
a. A diferença média é significativa no nível ,05.
Resultados do teste global
Qui-quadrado de Wald	gl	Sig.
59.858	1	1.02141e-14
O qui-quadrado de Wald testa o efeito de Momento. Este teste é baseado nas comparações entre pares linearmente independentes entre as médias marginais estimadas.
Médias Marginais Estimadas4: Titular_Reserva* Resultado
Estimativas
Titular_Reserva		Média	Estatística do teste Padrão	95% Intervalo de Confiança de Wald
				Inferior	Superior
Titular	Vitória	0.913265	0.152895	0.613596	1.21293
	Derrota	3.90476	0.48569	2.95283	4.8567
Reserva	Vitória	1.35714	0.208498	0.948494	1.76579
	Derrota	5.13095	0.446725	4.25539	6.00652
Comparações por Método Pairwise
(I) Titular_Reserva*Resultado		Diferença média (I-J)	Estatística do teste Padrão	gl	Sig.	95% Intervalo de Confiança de Wald para Diferença
						Inferior	Superior
[Titular_Reserva=1,00]*[Resultado=1,00]	[Titular_Reserva=1,00]*[Resultado=2,00]	-2,9915a	0.509188	1	4.2275e-09	-3.98949	-1.99351
	[Titular_Reserva=2,00]*[Resultado=1,00]	-0.443878	0.258551	1	0.0860174	-0.950628	0.0628725
	[Titular_Reserva=2,00]*[Resultado=2,00]	-4,2177a	0.472166	1	0	-5.14311	-3.29226
[Titular_Reserva=1,00]*[Resultado=2,00]	[Titular_Reserva=1,00]*[Resultado=1,00]	2,9915a	0.509188	1	4.2275e-09	1.99351	3.98949
	[Titular_Reserva=2,00]*[Resultado=1,00]	2,5476a	0.528551	1	1.43557e-06	1.51168	3.58356
	[Titular_Reserva=2,00]*[Resultado=2,00]	-1.22619	0.659893	1	0.0631454	-2.51956	0.0671756
[Titular_Reserva=2,00]*[Resultado=1,00]	[Titular_Reserva=1,00]*[Resultado=1,00]	0.443878	0.258551	1	0.0860174	-0.0628725	0.950628
	[Titular_Reserva=1,00]*[Resultado=2,00]	-2,5476a	0.528551	1	1.43557e-06	-3.58356	-1.51168
	[Titular_Reserva=2,00]*[Resultado=2,00]	-3,7738a	0.492986	1	1.93179e-14	-4.74004	-2.80758
[Titular_Reserva=2,00]*[Resultado=2,00]	[Titular_Reserva=1,00]*[Resultado=1,00]	4,2177a	0.472166	1	0	3.29226	5.14311
	[Titular_Reserva=1,00]*[Resultado=2,00]	1.22619	0.659893	1	0.0631454	-0.0671756	2.51956
	[Titular_Reserva=2,00]*[Resultado=1,00]	3,7738a	0.492986	1	1.93179e-14	2.80758	4.74004
Comparações entre pares de médias marginais estimadas com base na escala original da variável dependente Raiva
a. A diferença média é significativa no nível ,05.
Resultados do teste global
Qui-quadrado de Wald	gl	Sig.
105.774	3	0
O qui-quadrado de Wald testa o efeito de Titular_Reserva*Resultado. Este teste é baseado nas comparações entre pares linearmente independentes entre as médias marginais estimadas.
Médias Marginais Estimadas5: Titular_Reserva* Momento
Estimativas
Titular_Reserva		Média	Estatística do teste Padrão	95% Intervalo de Confiança de Wald
				Inferior	Superior
Titular	Pre	1.16497	0.224764	0.724436	1.6055
	Post	3.65306	0.434147	2.80215	4.50397
Reserva	Pre	2.04422	0.311094	1.43448	2.65395
	Post	4.44388	0.33901	3.77943	5.10833
Comparações por Método Pairwise
(I) Titular_Reserva*Momento		Diferença média (I-J)	Estatística do teste Padrão	gl	Sig.	95% Intervalo de Confiança de Wald para Diferença
						Inferior	Superior
[Titular_Reserva=1,00]*[Momento=1,00]	[Titular_Reserva=1,00]*[Momento=2,00]	-2,4881a	0.46769	1	1.03784e-07	-3.40475	-1.57144
	[Titular_Reserva=2,00]*[Momento=1,00]	-,8793a	0.383795	1	0.0219668	-1.63148	-0.127027
	[Titular_Reserva=2,00]*[Momento=2,00]	-3,2789a	0.406751	1	7.77156e-16	-4.07613	-2.48169
[Titular_Reserva=1,00]*[Momento=2,00]	[Titular_Reserva=1,00]*[Momento=1,00]	2,4881a	0.46769	1	1.03784e-07	1.57144	3.40475
	[Titular_Reserva=2,00]*[Momento=1,00]	1,6088a	0.534101	1	0.00259322	0.562025	2.65566
	[Titular_Reserva=2,00]*[Momento=2,00]	-0.790816	0.550828	1	0.151092	-1.87042	0.288787
[Titular_Reserva=2,00]*[Momento=1,00]	[Titular_Reserva=1,00]*[Momento=1,00]	,8793a	0.383795	1	0.0219668	0.127027	1.63148
	[Titular_Reserva=1,00]*[Momento=2,00]	-1,6088a	0.534101	1	0.00259322	-2.65566	-0.562025
	[Titular_Reserva=2,00]*[Momento=2,00]	-2,3997a	0.424712	1	1.60366e-08	-3.23208	-1.56724
[Titular_Reserva=2,00]*[Momento=2,00]	[Titular_Reserva=1,00]*[Momento=1,00]	3,2789a	0.406751	1	7.77156e-16	2.48169	4.07613
	[Titular_Reserva=1,00]*[Momento=2,00]	0.790816	0.550828	1	0.151092	-0.288787	1.87042
	[Titular_Reserva=2,00]*[Momento=1,00]	2,3997a	0.424712	1	1.60366e-08	1.56724	3.23208
Comparações entre pares de médias marginais estimadas com base na escala original da variável dependente Raiva
a. A diferença média é significativa no nível ,05.
Resultados do teste global
Qui-quadrado de Wald	gl	Sig.
81.9639	3	0
O qui-quadrado de Wald testa o efeito de Titular_Reserva*Momento. Este teste é baseado nas comparações entre pares linearmente independentes entre as médias marginais estimadas.
Médias Marginais Estimadas6: Resultado* Momento
Estimativas
Resultado		Média	Estatística do teste Padrão	95% Intervalo de Confiança de Wald
				Inferior	Superior
Vitória	Pre	1.17347	0.180163	0.820356	1.52658
	Post	1.09694	0.150391	0.802179	1.3917
Derrota	Pre	2.03571	0.33888	1.37152	2.69991
	Post	7	0.5299	5.96141	8.03859
Comparações por Método Pairwise
(I) Resultado*Momento		Diferença média (I-J)	Estatística do teste Padrão	gl	Sig.	95% Intervalo de Confiança de Wald para Diferença
						Inferior	Superior
[Resultado=1,00]*[Momento=1,00]	[Resultado=1,00]*[Momento=2,00]	0.0765306	0.208096	1	0.713048	-0.33133	0.484391
	[Resultado=2,00]*[Momento=1,00]	-,8622a	0.383795	1	0.0246638	-1.61447	-0.11002
	[Resultado=2,00]*[Momento=2,00]	-5,8265a	0.55969	1	0	-6.9235	-4.72956
[Resultado=1,00]*[Momento=2,00]	[Resultado=1,00]*[Momento=1,00]	-0.0765306	0.208096	1	0.713048	-0.484391	0.33133
	[Resultado=2,00]*[Momento=1,00]	-,9388a	0.370752	1	0.0113387	-1.66544	-0.212115
	[Resultado=2,00]*[Momento=2,00]	-5,9031a	0.550828	1	0	-6.98266	-4.82346
[Resultado=2,00]*[Momento=1,00]	[Resultado=1,00]*[Momento=1,00]	,8622a	0.383795	1	0.0246638	0.11002	1.61447
	[Resultado=1,00]*[Momento=2,00]	,9388a	0.370752	1	0.0113387	0.212115	1.66544
	[Resultado=2,00]*[Momento=2,00]	-4,9643a	0.596498	1	1.11022e-16	-6.1334	-3.79517
[Resultado=2,00]*[Momento=2,00]	[Resultado=1,00]*[Momento=1,00]	5,8265a	0.55969	1	0	4.72956	6.9235
	[Resultado=1,00]*[Momento=2,00]	5,9031a	0.550828	1	0	4.82346	6.98266
	[Resultado=2,00]*[Momento=1,00]	4,9643a	0.596498	1	1.11022e-16	3.79517	6.1334
Comparações entre pares de médias marginais estimadas com base na escala original da variável dependente Raiva
a. A diferença média é significativa no nível ,05.
Resultados do teste global
Qui-quadrado de Wald	gl	Sig.
116.613	3	0
O qui-quadrado de Wald testa o efeito de Resultado*Momento. Este teste é baseado nas comparações entre pares linearmente independentes entre as médias marginais estimadas.
Médias Marginais Estimadas7: Titular_Reserva* Resultado* Momento
Estimativas
Titular_Reserva			Média	Estatística do teste Padrão	95% Intervalo de Confiança de Wald
					Inferior	Superior
Titular	Vitória	Pre	0.877551	0.220873	0.444648	1.31045
		Post	0.94898	0.172188	0.611498	1.28646
	Derrota	Pre	1.45238	0.391524	0.685009	2.21975
		Post	6.35714	0.851051	4.68911	8.02517
Reserva	Vitória	Pre	1.46939	0.284694	0.911399	2.02738
		Post	1.2449	0.246619	0.761534	1.72826
	Derrota	Pre	2.61905	0.553235	1.53473	3.70337
		Post	7.64286	0.631578	6.40499	8.88073
Comparações por Método Pairwise
(I) Titular_Reserva*Resultado*Momento		Diferença média (I-J)	Estatística do teste Padrão	gl	Sig.	95% Intervalo de Confiança de Wald para Diferença
						Inferior	Superior
[Titular_Reserva=1,00]*[Resultado=1,00]*[Momento=1,00]	[Titular_Reserva=1,00]*[Resultado=1,00]*[Momento=2,00]	-0.0714286	0.251712	1	0.776586	-0.564775	0.421918
	[Titular_Reserva=1,00]*[Resultado=2,00]*[Momento=1,00]	-0.57483	0.449528	1	0.200988	-1.45589	0.306229
	[Titular_Reserva=1,00]*[Resultado=2,00]*[Momento=2,00]	-5,4796a	0.879245	1	4.60066e-10	-7.20288	-3.7563
	[Titular_Reserva=2,00]*[Resultado=1,00]*[Momento=1,00]	-0.591837	0.360327	1	0.100486	-1.29806	0.114391
	[Titular_Reserva=2,00]*[Resultado=1,00]*[Momento=2,00]	-0.367347	0.331068	1	0.267179	-1.01623	0.281533
	[Titular_Reserva=2,00]*[Resultado=2,00]*[Momento=1,00]	-1,7415a	0.595696	1	0.00346157	-2.90904	-0.573954
	[Titular_Reserva=2,00]*[Resultado=2,00]*[Momento=2,00]	-6,7653a	0.669086	1	0	-8.07669	-5.45392
[Titular_Reserva=1,00]*[Resultado=1,00]*[Momento=2,00]	[Titular_Reserva=1,00]*[Resultado=1,00]*[Momento=1,00]	0.0714286	0.251712	1	0.776586	-0.421918	0.564775
	[Titular_Reserva=1,00]*[Resultado=2,00]*[Momento=1,00]	-0.503401	0.427714	1	0.239212	-1.34171	0.334903
	[Titular_Reserva=1,00]*[Resultado=2,00]*[Momento=2,00]	-5,4082a	0.868295	1	4.7096e-10	-7.10999	-3.70634
	[Titular_Reserva=2,00]*[Resultado=1,00]*[Momento=1,00]	-0.520408	0.332715	1	0.117788	-1.17252	0.1317
	[Titular_Reserva=2,00]*[Resultado=1,00]*[Momento=2,00]	-0.295918	0.300781	1	0.325198	-0.885439	0.293602
	[Titular_Reserva=2,00]*[Resultado=2,00]*[Momento=1,00]	-1,6701a	0.579411	1	0.00394715	-2.80569	-0.534443
	[Titular_Reserva=2,00]*[Resultado=2,00]*[Momento=2,00]	-6,6939a	0.654629	1	0	-7.97693	-5.41083
[Titular_Reserva=1,00]*[Resultado=2,00]*[Momento=1,00]	[Titular_Reserva=1,00]*[Resultado=1,00]*[Momento=1,00]	0.57483	0.449528	1	0.200988	-0.306229	1.45589
	[Titular_Reserva=1,00]*[Resultado=1,00]*[Momento=2,00]	0.503401	0.427714	1	0.239212	-0.334903	1.34171
	[Titular_Reserva=1,00]*[Resultado=2,00]*[Momento=2,00]	-4,9048a	0.900875	1	5.19676e-08	-6.67044	-3.13908
	[Titular_Reserva=2,00]*[Resultado=1,00]*[Momento=1,00]	-0.0170068	0.484088	1	0.971975	-0.965802	0.931788
	[Titular_Reserva=2,00]*[Resultado=1,00]*[Momento=2,00]	0.207483	0.462722	1	0.653867	-0.699435	1.1144
	[Titular_Reserva=2,00]*[Resultado=2,00]*[Momento=1,00]	-1.16667	0.67776	1	0.0851863	-2.49505	0.161719
	[Titular_Reserva=2,00]*[Resultado=2,00]*[Momento=2,00]	-6,1905a	0.743089	1	1.11022e-16	-7.6469	-4.73405
[Titular_Reserva=1,00]*[Resultado=2,00]*[Momento=2,00]	[Titular_Reserva=1,00]*[Resultado=1,00]*[Momento=1,00]	5,4796a	0.879245	1	4.60066e-10	3.7563	7.20288
	[Titular_Reserva=1,00]*[Resultado=1,00]*[Momento=2,00]	5,4082a	0.868295	1	4.7096e-10	3.70634	7.10999
	[Titular_Reserva=1,00]*[Resultado=2,00]*[Momento=1,00]	4,9048a	0.900875	1	5.19676e-08	3.13908	6.67044
	[Titular_Reserva=2,00]*[Resultado=1,00]*[Momento=1,00]	4,8878a	0.897406	1	5.13601e-08	3.12887	6.64664
	[Titular_Reserva=2,00]*[Resultado=1,00]*[Momento=2,00]	5,1122a	0.886063	1	7.94523e-09	3.37559	6.8489
	[Titular_Reserva=2,00]*[Resultado=2,00]*[Momento=1,00]	3,7381a	1.01506	1	0.00023085	1.74861	5.72758
	[Titular_Reserva=2,00]*[Resultado=2,00]*[Momento=2,00]	-1.28571	1.0598	1	0.225066	-3.36289	0.791457
[Titular_Reserva=2,00]*[Resultado=1,00]*[Momento=1,00]	[Titular_Reserva=1,00]*[Resultado=1,00]*[Momento=1,00]	0.591837	0.360327	1	0.100486	-0.114391	1.29806
	[Titular_Reserva=1,00]*[Resultado=1,00]*[Momento=2,00]	0.520408	0.332715	1	0.117788	-0.1317	1.17252
	[Titular_Reserva=1,00]*[Resultado=2,00]*[Momento=1,00]	0.0170068	0.484088	1	0.971975	-0.931788	0.965802
	[Titular_Reserva=1,00]*[Resultado=2,00]*[Momento=2,00]	-4,8878a	0.897406	1	5.13601e-08	-6.64664	-3.12887
	[Titular_Reserva=2,00]*[Resultado=1,00]*[Momento=2,00]	0.22449	0.331446	1	0.498213	-0.425132	0.874112
	[Titular_Reserva=2,00]*[Resultado=2,00]*[Momento=1,00]	-1.14966	0.622189	1	0.0646361	-2.36913	0.0698077
	[Titular_Reserva=2,00]*[Resultado=2,00]*[Momento=2,00]	-6,1735a	0.692778	1	0	-7.53129	-4.81565
[Titular_Reserva=2,00]*[Resultado=1,00]*[Momento=2,00]	[Titular_Reserva=1,00]*[Resultado=1,00]*[Momento=1,00]	0.367347	0.331068	1	0.267179	-0.281533	1.01623
	[Titular_Reserva=1,00]*[Resultado=1,00]*[Momento=2,00]	0.295918	0.300781	1	0.325198	-0.293602	0.885439
	[Titular_Reserva=1,00]*[Resultado=2,00]*[Momento=1,00]	-0.207483	0.462722	1	0.653867	-1.1144	0.699435
	[Titular_Reserva=1,00]*[Resultado=2,00]*[Momento=2,00]	-5,1122a	0.886063	1	7.94523e-09	-6.8489	-3.37559
	[Titular_Reserva=2,00]*[Resultado=1,00]*[Momento=1,00]	-0.22449	0.331446	1	0.498213	-0.874112	0.425132
	[Titular_Reserva=2,00]*[Resultado=2,00]*[Momento=1,00]	-1,3741a	0.605714	1	0.0232899	-2.56133	-0.186972
	[Titular_Reserva=2,00]*[Resultado=2,00]*[Momento=2,00]	-6,3980a	0.67802	1	0	-7.72685	-5.06906
[Titular_Reserva=2,00]*[Resultado=2,00]*[Momento=1,00]	[Titular_Reserva=1,00]*[Resultado=1,00]*[Momento=1,00]	1,7415a	0.595696	1	0.00346157	0.573954	2.90904
	[Titular_Reserva=1,00]*[Resultado=1,00]*[Momento=2,00]	1,6701a	0.579411	1	0.00394715	0.534443	2.80569
	[Titular_Reserva=1,00]*[Resultado=2,00]*[Momento=1,00]	1.16667	0.67776	1	0.0851863	-0.161719	2.49505
	[Titular_Reserva=1,00]*[Resultado=2,00]*[Momento=2,00]	-3,7381a	1.01506	1	0.00023085	-5.72758	-1.74861
	[Titular_Reserva=2,00]*[Resultado=1,00]*[Momento=1,00]	1.14966	0.622189	1	0.0646361	-0.0698077	2.36913
	[Titular_Reserva=2,00]*[Resultado=1,00]*[Momento=2,00]	1,3741a	0.605714	1	0.0232899	0.186972	2.56133
	[Titular_Reserva=2,00]*[Resultado=2,00]*[Momento=2,00]	-5,0238a	0.78209	1	1.33114e-10	-6.55668	-3.49094
[Titular_Reserva=2,00]*[Resultado=2,00]*[Momento=2,00]	[Titular_Reserva=1,00]*[Resultado=1,00]*[Momento=1,00]	6,7653a	0.669086	1	0	5.45392	8.07669
	[Titular_Reserva=1,00]*[Resultado=1,00]*[Momento=2,00]	6,6939a	0.654629	1	0	5.41083	7.97693
	[Titular_Reserva=1,00]*[Resultado=2,00]*[Momento=1,00]	6,1905a	0.743089	1	1.11022e-16	4.73405	7.6469
	[Titular_Reserva=1,00]*[Resultado=2,00]*[Momento=2,00]	1.28571	1.0598	1	0.225066	-0.791457	3.36289
	[Titular_Reserva=2,00]*[Resultado=1,00]*[Momento=1,00]	6,1735a	0.692778	1	0	4.81565	7.53129
	[Titular_Reserva=2,00]*[Resultado=1,00]*[Momento=2,00]	6,3980a	0.67802	1	0	5.06906	7.72685
	[Titular_Reserva=2,00]*[Resultado=2,00]*[Momento=1,00]	5,0238a	0.78209	1	1.33114e-10	3.49094	6.55668
Comparações entre pares de médias marginais estimadas com base na escala original da variável dependente Raiva
a. A diferença média é significativa no nível ,05.
Resultados do teste global
Qui-quadrado de Wald	gl	Sig.
143.587	7	0
O qui-quadrado de Wald testa o efeito de Titular_Reserva*Resultado*Momento. Este teste é baseado nas comparações entre pares linearmente independentes entre as médias marginais estimadas.
* Equações de estimativa generalizada.
GENLIN Vigor BY Titular_Reserva Resultado Momento (ORDER=ASCENDING)
/MODEL Titular_Reserva Resultado Momento Titular_Reserva*Resultado Titular_Reserva*Momento
Resultado*Momento Titular_Reserva*Resultado*Momento INTERCEPT=YES
DISTRIBUTION=NORMAL LINK=IDENTITY
/CRITERIA SCALE=MLE PCONVERGE=1E-006(ABSOLUTE) SINGULAR=1E-012 ANALYSISTYPE=3(WALD) CILEVEL=95
LIKELIHOOD=FULL
/EMMEANS TABLES=Titular_Reserva SCALE=ORIGINAL COMPARE=Titular_Reserva CONTRAST=PAIRWISE
PADJUST=LSD
/EMMEANS TABLES=Resultado SCALE=ORIGINAL COMPARE=Resultado CONTRAST=PAIRWISE PADJUST=LSD
/EMMEANS TABLES=Momento SCALE=ORIGINAL COMPARE=Momento CONTRAST=PAIRWISE PADJUST=LSD
/EMMEANS TABLES=Titular_Reserva*Resultado SCALE=ORIGINAL COMPARE=Titular_Reserva*Resultado
CONTRAST=PAIRWISE PADJUST=LSD
/EMMEANS TABLES=Titular_Reserva*Momento SCALE=ORIGINAL COMPARE=Titular_Reserva*Momento
CONTRAST=PAIRWISE PADJUST=LSD
/EMMEANS TABLES=Resultado*Momento SCALE=ORIGINAL COMPARE=Resultado*Momento CONTRAST=PAIRWISE
PADJUST=LSD
/EMMEANS TABLES=Titular_Reserva*Resultado*Momento SCALE=ORIGINAL
COMPARE=Titular_Reserva*Resultado*Momento CONTRAST=PAIRWISE PADJUST=LSD
/REPEATED SUBJECT=Atleta*Jogo WITHINSUBJECT=Titular_Reserva*Resultado*Momento SORT=YES
CORRTYPE=INDEPENDENT ADJUSTCORR=YES COVB=ROBUST
/MISSING CLASSMISSING=EXCLUDE
/PRINT CPS DESCRIPTIVES MODELINFO FIT SUMMARY SOLUTION (EXPONENTIATED).
Modelos lineares generalizados
Observações
Saída criada		02-FEB-2026 10:13:36
Comentários
Entrada	Dados	C:\Users\pop\Documents\GEE_Jogo_Marcos.sav
	Conjunto de dados ativo	ConjuntodeDados1
	Filtro	<none>
	Ponderação	<none>
	Arquivo Dividido	<none>
	N de linhas em arquivo de dados de trabalho	560
Tratamento de valor omisso	Definição de omisso	Os valores omissos definidos pelo usuário para as variáveis de fator, de assunto e dentro do assunto são tratados como omissos.
	Casos utilizados	As estatísticas são baseadas nos casos com dados válidos para todas as variáveis do modelo.
Tratamento de ponderação		não se aplica
Sintaxe		GENLIN Vigor BY Titular_Reserva Resultado Momento (ORDER=ASCENDING) /MODEL Titular_Reserva Resultado Momento Titular_Reserva*Resultado Titular_Reserva*Momento Resultado*Momento Titular_Reserva*Resultado*Momento INTERCEPT=YES DISTRIBUTION=NORMAL LINK=IDENTITY /CRITERIA SCALE=MLE PCONVERGE=1E-006(ABSOLUTE) SINGULAR=1E-012 ANALYSISTYPE=3(WALD) CILEVEL=95 LIKELIHOOD=FULL /EMMEANS TABLES=Titular_Reser…
Recursos	Tempo do processador	00:00:00,16
	Tempo decorrido	00:00:00,39
Informações do modelo
Variável dependente		Vigor
Distribuição de probabilidade		Normal
Função de ligação		Identidade
Efeito do assunto	1	Atleta
	2	Jogo
Efeito entre assunto	1	Titular_Reserva
	2	Resultado
	3	Momento
Estrutura de matriz de correlação de trabalho		Independente
Resumo de processamento de casos
	N	Porcentagem
Incluídos	560	1
Excluídos	0	0
Total	560	1
Resumo de dados correlacionados
Número de níveis	Efeito do assunto	Atleta	14
		Jogo	20
	Efeito entre assunto	Titular_Reserva	2
		Resultado	2
		Momento	2
Número de assuntos			280
Número de medições por assunto	Mínimo		2
	Máximo		2
Dimensão de matriz de correlações			8
Informações da variável categórica
			N	Porcentagem
Fator	Titular_Reserva	Titular	280	0.5
		Reserva	280	0.5
		Total	560	1
	Resultado	Vitória	392	0.7
		Derrota	168	0.3
		Total	560	1
	Momento	Pre	280	0.5
		Post	280	0.5
		Total	560	1
Informações variáveis contínuas
		N	Mínimo	Máximo	Média	Estatística do teste padrão
Variável dependente	Vigor	560	1	16	11.1893	3.96134
Qualidade de ajustamentoa
	Valor
Verossimilhança alta em critério de modelo de independência (QIC)b	7197.41
Verossimilhança alta corrigida em critério de modelo de independência (QICC)b	7196.69
Variável Dependente: Vigor Modelo: (Intercepto), Titular_Reserva, Resultado, Momento, Titular_Reserva * Resultado, Titular_Reserva * Momento, Resultado * Momento, Titular_Reserva * Resultado * Momento
a. Os critérios de informações estão no formulário menor é melhor.
b. Computado com o uso da função completa de quase-verossimilhança de log.
Testes de efeitos do modelo
Origem	Tipo III
	Qui-quadrado de Wald	gl	Sig.
(Intercepto)	3651.63	1	0
Titular_Reserva	27.7965	1	1.34767e-07
Resultado	28.3001	1	1.03891e-07
Momento	45.8775	1	1.25886e-11
Titular_Reserva * Resultado	0.0217196	1	0.882836
Titular_Reserva * Momento	1.89687	1	0.168429
Resultado * Momento	9.06909	1	0.00259966
Titular_Reserva * Resultado * Momento	4.61446	1	0.0317034
Variável Dependente: Vigor Modelo: (Intercepto), Titular_Reserva, Resultado, Momento, Titular_Reserva * Resultado, Titular_Reserva * Momento, Resultado * Momento, Titular_Reserva * Resultado * Momento
Estimativas de Parâmetro
Parâmetro	B	Estatística do teste Padrão	95% Intervalo de Confiança de Wald		Teste de hipótese			Exp(B)	95% Intervalo de Confiança de Wald para Exp(B)
			Inferior	Superior	Qui-quadrado de Wald	gl	Sig.		Inferior	Superior
(Intercepto)	6.7381	0.535645	5.68825	7.78794	158.241	1	0	843.952	295.376	2411.35
[Titular_Reserva=1,00]	3	0.86118	1.31212	4.68788	12.1354	1	0.000494735	20.0855	3.71403	108.623
[Titular_Reserva=2,00]	0a							1
[Resultado=1,00]	3.55782	0.6685	2.24759	4.86806	28.3247	1	1.02578e-07	35.0867	9.46487	130.068
[Resultado=2,00]	0a							1
[Momento=1,00]	4.40476	0.885804	2.66862	6.14091	24.7269	1	6.60551e-07	81.8397	14.42	464.474
[Momento=2,00]	0a							1
[Titular_Reserva=1,00] * [Resultado=1,00]	-1.31633	1.00804	-3.29204	0.659391	1.70519	1	0.19161	0.268118	0.0371778	1.93361
[Titular_Reserva=1,00] * [Resultado=2,00]	0a							1
[Titular_Reserva=2,00] * [Resultado=1,00]	0a							1
[Titular_Reserva=2,00] * [Resultado=2,00]	0a							1
[Titular_Reserva=1,00] * [Momento=1,00]	-2.33333	1.17294	-4.63226	-0.0344064	3.9573	1	0.0466684	0.096972	0.00973274	0.966179
[Titular_Reserva=1,00] * [Momento=2,00]	0a							1
[Titular_Reserva=2,00] * [Momento=1,00]	0a							1
[Titular_Reserva=2,00] * [Momento=2,00]	0a							1
[Resultado=1,00] * [Momento=1,00]	-3.41497	0.993877	-5.36293	-1.467	11.8061	1	0.000590361	0.0328775	0.00468716	0.230616
[Resultado=1,00] * [Momento=2,00]	0a							1
[Resultado=2,00] * [Momento=1,00]	0a							1
[Resultado=2,00] * [Momento=2,00]	0a							1
[Titular_Reserva=1,00] * [Resultado=1,00] * [Momento=1,00]	2.84354	1.32373	0.24908	5.43799	4.61446	1	0.0317034	17.1764	1.28285	229.981
[Titular_Reserva=1,00] * [Resultado=1,00] * [Momento=2,00]	0a							1
[Titular_Reserva=1,00] * [Resultado=2,00] * [Momento=1,00]	0a							1
[Titular_Reserva=1,00] * [Resultado=2,00] * [Momento=2,00]	0a							1
[Titular_Reserva=2,00] * [Resultado=1,00] * [Momento=1,00]	0a							1
[Titular_Reserva=2,00] * [Resultado=1,00] * [Momento=2,00]	0a							1
[Titular_Reserva=2,00] * [Resultado=2,00] * [Momento=1,00]	0a							1
[Titular_Reserva=2,00] * [Resultado=2,00] * [Momento=2,00]	0a							1
(Escala)	13.0085
Variável Dependente: Vigor Modelo: (Intercepto), Titular_Reserva, Resultado, Momento, Titular_Reserva * Resultado, Titular_Reserva * Momento, Resultado * Momento, Titular_Reserva * Resultado * Momento
a. Definido para zero porque este parâmetro é redundante.
Médias Marginais Estimadas1: Titular_Reserva
Estimativas
Titular_Reserva	Média	Estatística do teste Padrão	95% Intervalo de Confiança de Wald
			Inferior	Superior
Titular	11.7517	0.256849	11.2483	12.2551
Reserva	9.86565	0.249001	9.37761	10.3537
Comparações por Método Pairwise
(I) Titular_Reserva		Diferença média (I-J)	Estatística do teste Padrão	gl	Sig.	95% Intervalo de Confiança de Wald para Diferença
						Inferior	Superior
Titular	Reserva	1,8861a	0.357733	1	1.34767e-07	1.18491	2.5872
Reserva	Titular	-1,8861a	0.357733	1	1.34767e-07	-2.5872	-1.18491
Comparações entre pares de médias marginais estimadas com base na escala original da variável dependente Vigor
a. A diferença média é significativa no nível ,05.
Resultados do teste global
Qui-quadrado de Wald	gl	Sig.
27.7965	1	1.34767e-07
O qui-quadrado de Wald testa o efeito de Titular_Reserva. Este teste é baseado nas comparações entre pares linearmente independentes entre as médias marginais estimadas.
Médias Marginais Estimadas2: Resultado
Estimativas
Resultado	Média	Estatística do teste Padrão	95% Intervalo de Confiança de Wald
			Inferior	Superior
Vitória	11.7602	0.193713	11.3805	12.1399
Derrota	9.85714	0.300746	9.26769	10.4466
Comparações por Método Pairwise
(I) Resultado		Diferença média (I-J)	Estatística do teste Padrão	gl	Sig.	95% Intervalo de Confiança de Wald para Diferença
						Inferior	Superior
Vitória	Derrota	1,9031a	0.357733	1	1.03891e-07	1.20192	2.6042
Derrota	Vitória	-1,9031a	0.357733	1	1.03891e-07	-2.6042	-1.20192
Comparações entre pares de médias marginais estimadas com base na escala original da variável dependente Vigor
a. A diferença média é significativa no nível ,05.
Resultados do teste global
Qui-quadrado de Wald	gl	Sig.
28.3001	1	1.03891e-07
O qui-quadrado de Wald testa o efeito de Resultado. Este teste é baseado nas comparações entre pares linearmente independentes entre as médias marginais estimadas.
Médias Marginais Estimadas3: Momento
Estimativas
Momento	Média	Estatística do teste Padrão	95% Intervalo de Confiança de Wald
			Inferior	Superior
Pre	11.9294	0.235022	11.4688	12.3901
Post	9.68793	0.252009	9.194	10.1819
Comparações por Método Pairwise
(I) Momento		Diferença média (I-J)	Estatística do teste Padrão	gl	Sig.	95% Intervalo de Confiança de Wald para Diferença
						Inferior	Superior
Pre	Post	2,2415a	0.330932	1	1.25886e-11	1.59288	2.89011
Post	Pre	-2,2415a	0.330932	1	1.25886e-11	-2.89011	-1.59288
Comparações entre pares de médias marginais estimadas com base na escala original da variável dependente Vigor
a. A diferença média é significativa no nível ,05.
Resultados do teste global
Qui-quadrado de Wald	gl	Sig.
45.8775	1	1.25886e-11
O qui-quadrado de Wald testa o efeito de Momento. Este teste é baseado nas comparações entre pares linearmente independentes entre as médias marginais estimadas.
Médias Marginais Estimadas4: Titular_Reserva* Resultado
Estimativas
Titular_Reserva		Média	Estatística do teste Padrão	95% Intervalo de Confiança de Wald
				Inferior	Superior
Titular	Vitória	12.7296	0.221944	12.2946	13.1646
	Derrota	10.7738	0.463278	9.8658	11.6818
Reserva	Vitória	10.7908	0.317552	10.1684	11.4132
	Derrota	8.94048	0.383622	8.18859	9.69236
Comparações por Método Pairwise
(I) Titular_Reserva*Resultado		Diferença média (I-J)	Estatística do teste Padrão	gl	Sig.	95% Intervalo de Confiança de Wald para Diferença
						Inferior	Superior
[Titular_Reserva=1,00]*[Resultado=1,00]	[Titular_Reserva=1,00]*[Resultado=2,00]	1,9558a	0.513698	1	0.000140514	0.948953	2.96261
	[Titular_Reserva=2,00]*[Resultado=1,00]	1,9388a	0.387425	1	5.60787e-07	1.17944	2.69812
	[Titular_Reserva=2,00]*[Resultado=2,00]	3,7891a	0.443199	1	0	2.92046	4.65777
[Titular_Reserva=1,00]*[Resultado=2,00]	[Titular_Reserva=1,00]*[Resultado=1,00]	-1,9558a	0.513698	1	0.000140514	-2.96261	-0.948953
	[Titular_Reserva=2,00]*[Resultado=1,00]	-0.0170068	0.561664	1	0.975844	-1.11785	1.08383
	[Titular_Reserva=2,00]*[Resultado=2,00]	1,8333a	0.601492	1	0.00230388	0.654431	3.01224
[Titular_Reserva=2,00]*[Resultado=1,00]	[Titular_Reserva=1,00]*[Resultado=1,00]	-1,9388a	0.387425	1	5.60787e-07	-2.69812	-1.17944
	[Titular_Reserva=1,00]*[Resultado=2,00]	0.0170068	0.561664	1	0.975844	-1.08383	1.11785
	[Titular_Reserva=2,00]*[Resultado=2,00]	1,8503a	0.498002	1	0.000202778	0.874275	2.82641
[Titular_Reserva=2,00]*[Resultado=2,00]	[Titular_Reserva=1,00]*[Resultado=1,00]	-3,7891a	0.443199	1	0	-4.65777	-2.92046
	[Titular_Reserva=1,00]*[Resultado=2,00]	-1,8333a	0.601492	1	0.00230388	-3.01224	-0.654431
	[Titular_Reserva=2,00]*[Resultado=1,00]	-1,8503a	0.498002	1	0.000202778	-2.82641	-0.874275
Comparações entre pares de médias marginais estimadas com base na escala original da variável dependente Vigor
a. A diferença média é significativa no nível ,05.
Resultados do teste global
Qui-quadrado de Wald	gl	Sig.
82.4583	3	0
O qui-quadrado de Wald testa o efeito de Titular_Reserva*Resultado. Este teste é baseado nas comparações entre pares linearmente independentes entre as médias marginais estimadas.
Médias Marginais Estimadas5: Titular_Reserva* Momento
Estimativas
Titular_Reserva		Média	Estatística do teste Padrão	95% Intervalo de Confiança de Wald
				Inferior	Superior
Titular	Pre	12.6446	0.291871	12.0725	13.2166
	Post	10.8588	0.377242	10.1195	11.5982
Reserva	Pre	11.2143	0.368448	10.4921	11.9364
	Post	8.51701	0.33425	7.86189	9.17212
Comparações por Método Pairwise
(I) Titular_Reserva*Momento		Diferença média (I-J)	Estatística do teste Padrão	gl	Sig.	95% Intervalo de Confiança de Wald para Diferença
						Inferior	Superior
[Titular_Reserva=1,00]*[Momento=1,00]	[Titular_Reserva=1,00]*[Momento=2,00]	1,7857a	0.437167	1	4.41267e-05	0.928882	2.64255
	[Titular_Reserva=2,00]*[Momento=1,00]	1,4303a	0.470045	1	0.00234356	0.509001	2.35154
	[Titular_Reserva=2,00]*[Momento=2,00]	4,1276a	0.443747	1	0	3.25782	4.99728
[Titular_Reserva=1,00]*[Momento=2,00]	[Titular_Reserva=1,00]*[Momento=1,00]	-1,7857a	0.437167	1	4.41267e-05	-2.64255	-0.928882
	[Titular_Reserva=2,00]*[Momento=1,00]	-0.355442	0.527319	1	0.500276	-1.38897	0.678084
	[Titular_Reserva=2,00]*[Momento=2,00]	2,3418a	0.504019	1	3.37896e-06	1.35398	3.3297
[Titular_Reserva=2,00]*[Momento=1,00]	[Titular_Reserva=1,00]*[Momento=1,00]	-1,4303a	0.470045	1	0.00234356	-2.35154	-0.509001
	[Titular_Reserva=1,00]*[Momento=2,00]	0.355442	0.527319	1	0.500276	-0.678084	1.38897
	[Titular_Reserva=2,00]*[Momento=2,00]	2,6973a	0.496938	1	5.70554e-08	1.7233	3.67126
[Titular_Reserva=2,00]*[Momento=2,00]	[Titular_Reserva=1,00]*[Momento=1,00]	-4,1276a	0.443747	1	0	-4.99728	-3.25782
	[Titular_Reserva=1,00]*[Momento=2,00]	-2,3418a	0.504019	1	3.37896e-06	-3.3297	-1.35398
	[Titular_Reserva=2,00]*[Momento=1,00]	-2,6973a	0.496938	1	5.70554e-08	-3.67126	-1.7233
Comparações entre pares de médias marginais estimadas com base na escala original da variável dependente Vigor
a. A diferença média é significativa no nível ,05.
Resultados do teste global
Qui-quadrado de Wald	gl	Sig.
88.5225	3	0
O qui-quadrado de Wald testa o efeito de Titular_Reserva*Momento. Este teste é baseado nas comparações entre pares linearmente independentes entre as médias marginais estimadas.
Médias Marginais Estimadas6: Resultado* Momento
Estimativas
Resultado		Média	Estatística do teste Padrão	95% Intervalo de Confiança de Wald
				Inferior	Superior
Vitória	Pre	12.3827	0.231256	11.9294	12.8359
	Post	11.1378	0.261968	10.6243	11.6512
Derrota	Pre	11.4762	0.409222	10.6741	12.2783
	Post	8.2381	0.43059	7.39415	9.08204
Comparações por Método Pairwise
(I) Resultado*Momento		Diferença média (I-J)	Estatística do teste Padrão	gl	Sig.	95% Intervalo de Confiança de Wald para Diferença
						Inferior	Superior
[Resultado=1,00]*[Momento=1,00]	[Resultado=1,00]*[Momento=2,00]	1,2449a	0.30678	1	4.95062e-05	0.64362	1.84618
	[Resultado=2,00]*[Momento=1,00]	0.906463	0.470045	1	0.053798	-0.0148086	1.82773
	[Resultado=2,00]*[Momento=2,00]	4,1446a	0.488761	1	0	3.1866	5.10251
[Resultado=1,00]*[Momento=2,00]	[Resultado=1,00]*[Momento=1,00]	-1,2449a	0.30678	1	4.95062e-05	-1.84618	-0.64362
	[Resultado=2,00]*[Momento=1,00]	-0.338435	0.485891	1	0.4861	-1.29076	0.613894
	[Resultado=2,00]*[Momento=2,00]	2,8997a	0.504019	1	8.76327e-09	1.9118	3.88752
[Resultado=2,00]*[Momento=1,00]	[Resultado=1,00]*[Momento=1,00]	-0.906463	0.470045	1	0.053798	-1.82773	0.0148086
	[Resultado=1,00]*[Momento=2,00]	0.338435	0.485891	1	0.4861	-0.613894	1.29076
	[Resultado=2,00]*[Momento=2,00]	3,2381a	0.586472	1	3.36472e-08	2.08863	4.38756
[Resultado=2,00]*[Momento=2,00]	[Resultado=1,00]*[Momento=1,00]	-4,1446a	0.488761	1	0	-5.10251	-3.1866
	[Resultado=1,00]*[Momento=2,00]	-2,8997a	0.504019	1	8.76327e-09	-3.88752	-1.9118
	[Resultado=2,00]*[Momento=1,00]	-3,2381a	0.586472	1	3.36472e-08	-4.38756	-2.08863
Comparações entre pares de médias marginais estimadas com base na escala original da variável dependente Vigor
a. A diferença média é significativa no nível ,05.
Resultados do teste global
Qui-quadrado de Wald	gl	Sig.
75.9121	3	2.22045e-16
O qui-quadrado de Wald testa o efeito de Resultado*Momento. Este teste é baseado nas comparações entre pares linearmente independentes entre as médias marginais estimadas.
Médias Marginais Estimadas7: Titular_Reserva* Resultado* Momento
Estimativas
Titular_Reserva			Média	Estatística do teste Padrão	95% Intervalo de Confiança de Wald
					Inferior	Superior
Titular	Vitória	Pre	13.4796	0.265788	12.9587	14.0005
		Post	11.9796	0.338425	11.3163	12.6429
	Derrota	Pre	11.8095	0.519722	10.7909	12.8282
		Post	9.7381	0.674326	8.41644	11.0598
Reserva	Vitória	Pre	11.2857	0.378515	10.5438	12.0276
		Post	10.2959	0.399971	9.51199	11.0798
	Derrota	Pre	11.1429	0.632251	9.90367	12.382
		Post	6.7381	0.535645	5.68825	7.78794
Comparações por Método Pairwise
(I) Titular_Reserva*Resultado*Momento		Diferença média (I-J)	Estatística do teste Padrão	gl	Sig.	95% Intervalo de Confiança de Wald para Diferença
						Inferior	Superior
[Titular_Reserva=1,00]*[Resultado=1,00]*[Momento=1,00]	[Titular_Reserva=1,00]*[Resultado=1,00]*[Momento=2,00]	1,5000a	0.416309	1	0.000314453	0.684049	2.31595
	[Titular_Reserva=1,00]*[Resultado=2,00]*[Momento=1,00]	1,6701a	0.583742	1	0.00422347	0.525955	2.81418
	[Titular_Reserva=1,00]*[Resultado=2,00]*[Momento=2,00]	3,7415a	0.724817	1	2.44339e-07	2.32088	5.16211
	[Titular_Reserva=2,00]*[Resultado=1,00]*[Momento=1,00]	2,1939a	0.462512	1	2.10161e-06	1.28737	3.10038
	[Titular_Reserva=2,00]*[Resultado=1,00]*[Momento=2,00]	3,1837a	0.480229	1	3.36862e-11	2.24244	4.12491
	[Titular_Reserva=2,00]*[Resultado=2,00]*[Momento=1,00]	2,3367a	0.685846	1	0.000656606	0.992502	3.68097
	[Titular_Reserva=2,00]*[Resultado=2,00]*[Momento=2,00]	6,7415a	0.597962	1	0	5.56951	7.91348
[Titular_Reserva=1,00]*[Resultado=1,00]*[Momento=2,00]	[Titular_Reserva=1,00]*[Resultado=1,00]*[Momento=1,00]	-1,5000a	0.416309	1	0.000314453	-2.31595	-0.684049
	[Titular_Reserva=1,00]*[Resultado=2,00]*[Momento=1,00]	0.170068	0.620196	1	0.783918	-1.04549	1.38563
	[Titular_Reserva=1,00]*[Resultado=2,00]*[Momento=2,00]	2,2415a	0.754485	1	0.00296932	0.762733	3.72026
	[Titular_Reserva=2,00]*[Resultado=1,00]*[Momento=1,00]	0.693878	0.507745	1	0.171755	-0.301284	1.68904
	[Titular_Reserva=2,00]*[Resultado=1,00]*[Momento=2,00]	1,6837a	0.523935	1	0.00131122	0.656779	2.71057
	[Titular_Reserva=2,00]*[Resultado=2,00]*[Momento=1,00]	0.836735	0.717128	1	0.243297	-0.56881	2.24228
	[Titular_Reserva=2,00]*[Resultado=2,00]*[Momento=2,00]	5,2415a	0.633598	1	1.11022e-16	3.99967	6.48333
[Titular_Reserva=1,00]*[Resultado=2,00]*[Momento=1,00]	[Titular_Reserva=1,00]*[Resultado=1,00]*[Momento=1,00]	-1,6701a	0.583742	1	0.00422347	-2.81418	-0.525955
	[Titular_Reserva=1,00]*[Resultado=1,00]*[Momento=2,00]	-0.170068	0.620196	1	0.783918	-1.38563	1.04549
	[Titular_Reserva=1,00]*[Resultado=2,00]*[Momento=2,00]	2,0714a	0.768862	1	0.00705685	0.564487	3.57837
	[Titular_Reserva=2,00]*[Resultado=1,00]*[Momento=1,00]	0.52381	0.64295	1	0.415246	-0.73635	1.78397
	[Titular_Reserva=2,00]*[Resultado=1,00]*[Momento=2,00]	1,5136a	0.655811	1	0.0209997	0.228239	2.79897
	[Titular_Reserva=2,00]*[Resultado=2,00]*[Momento=1,00]	0.666667	0.818445	1	0.415328	-0.937456	2.27079
	[Titular_Reserva=2,00]*[Resultado=2,00]*[Momento=2,00]	5,0714a	0.746342	1	1.08279e-11	3.60862	6.53423
[Titular_Reserva=1,00]*[Resultado=2,00]*[Momento=2,00]	[Titular_Reserva=1,00]*[Resultado=1,00]*[Momento=1,00]	-3,7415a	0.724817	1	2.44339e-07	-5.16211	-2.32088
	[Titular_Reserva=1,00]*[Resultado=1,00]*[Momento=2,00]	-2,2415a	0.754485	1	0.00296932	-3.72026	-0.762733
	[Titular_Reserva=1,00]*[Resultado=2,00]*[Momento=1,00]	-2,0714a	0.768862	1	0.00705685	-3.57837	-0.564487
	[Titular_Reserva=2,00]*[Resultado=1,00]*[Momento=1,00]	-1,5476a	0.773298	1	0.0453576	-3.06326	-0.031983
	[Titular_Reserva=2,00]*[Resultado=1,00]*[Momento=2,00]	-0.557823	0.784024	1	0.476782	-2.09448	0.978835
	[Titular_Reserva=2,00]*[Resultado=2,00]*[Momento=1,00]	-1.40476	0.924368	1	0.128587	-3.21649	0.406967
	[Titular_Reserva=2,00]*[Resultado=2,00]*[Momento=2,00]	3,0000a	0.86118	1	0.000494735	1.31212	4.68788
[Titular_Reserva=2,00]*[Resultado=1,00]*[Momento=1,00]	[Titular_Reserva=1,00]*[Resultado=1,00]*[Momento=1,00]	-2,1939a	0.462512	1	2.10161e-06	-3.10038	-1.28737
	[Titular_Reserva=1,00]*[Resultado=1,00]*[Momento=2,00]	-0.693878	0.507745	1	0.171755	-1.68904	0.301284
	[Titular_Reserva=1,00]*[Resultado=2,00]*[Momento=1,00]	-0.52381	0.64295	1	0.415246	-1.78397	0.73635
	[Titular_Reserva=1,00]*[Resultado=2,00]*[Momento=2,00]	1,5476a	0.773298	1	0.0453576	0.031983	3.06326
	[Titular_Reserva=2,00]*[Resultado=1,00]*[Momento=2,00]	,9898a	0.450714	1	0.0280876	0.106412	1.87318
	[Titular_Reserva=2,00]*[Resultado=2,00]*[Momento=1,00]	0.142857	0.736895	1	0.846283	-1.30143	1.58715
	[Titular_Reserva=2,00]*[Resultado=2,00]*[Momento=2,00]	4,5476a	0.655888	1	4.10472e-12	3.2621	5.83314
[Titular_Reserva=2,00]*[Resultado=1,00]*[Momento=2,00]	[Titular_Reserva=1,00]*[Resultado=1,00]*[Momento=1,00]	-3,1837a	0.480229	1	3.36862e-11	-4.12491	-2.24244
	[Titular_Reserva=1,00]*[Resultado=1,00]*[Momento=2,00]	-1,6837a	0.523935	1	0.00131122	-2.71057	-0.656779
	[Titular_Reserva=1,00]*[Resultado=2,00]*[Momento=1,00]	-1,5136a	0.655811	1	0.0209997	-2.79897	-0.228239
	[Titular_Reserva=1,00]*[Resultado=2,00]*[Momento=2,00]	0.557823	0.784024	1	0.476782	-0.978835	2.09448
	[Titular_Reserva=2,00]*[Resultado=1,00]*[Momento=1,00]	-,9898a	0.450714	1	0.0280876	-1.87318	-0.106412
	[Titular_Reserva=2,00]*[Resultado=2,00]*[Momento=1,00]	-0.846939	0.748143	1	0.257611	-2.31327	0.619394
	[Titular_Reserva=2,00]*[Resultado=2,00]*[Momento=2,00]	3,5578a	0.6685	1	1.02578e-07	2.24759	4.86806
[Titular_Reserva=2,00]*[Resultado=2,00]*[Momento=1,00]	[Titular_Reserva=1,00]*[Resultado=1,00]*[Momento=1,00]	-2,3367a	0.685846	1	0.000656606	-3.68097	-0.992502
	[Titular_Reserva=1,00]*[Resultado=1,00]*[Momento=2,00]	-0.836735	0.717128	1	0.243297	-2.24228	0.56881
	[Titular_Reserva=1,00]*[Resultado=2,00]*[Momento=1,00]	-0.666667	0.818445	1	0.415328	-2.27079	0.937456
	[Titular_Reserva=1,00]*[Resultado=2,00]*[Momento=2,00]	1.40476	0.924368	1	0.128587	-0.406967	3.21649
	[Titular_Reserva=2,00]*[Resultado=1,00]*[Momento=1,00]	-0.142857	0.736895	1	0.846283	-1.58715	1.30143
	[Titular_Reserva=2,00]*[Resultado=1,00]*[Momento=2,00]	0.846939	0.748143	1	0.257611	-0.619394	2.31327
	[Titular_Reserva=2,00]*[Resultado=2,00]*[Momento=2,00]	4,4048a	0.885804	1	6.60551e-07	2.66862	6.14091
[Titular_Reserva=2,00]*[Resultado=2,00]*[Momento=2,00]	[Titular_Reserva=1,00]*[Resultado=1,00]*[Momento=1,00]	-6,7415a	0.597962	1	0	-7.91348	-5.56951
	[Titular_Reserva=1,00]*[Resultado=1,00]*[Momento=2,00]	-5,2415a	0.633598	1	1.11022e-16	-6.48333	-3.99967
	[Titular_Reserva=1,00]*[Resultado=2,00]*[Momento=1,00]	-5,0714a	0.746342	1	1.08279e-11	-6.53423	-3.60862
	[Titular_Reserva=1,00]*[Resultado=2,00]*[Momento=2,00]	-3,0000a	0.86118	1	0.000494735	-4.68788	-1.31212
	[Titular_Reserva=2,00]*[Resultado=1,00]*[Momento=1,00]	-4,5476a	0.655888	1	4.10472e-12	-5.83314	-3.2621
	[Titular_Reserva=2,00]*[Resultado=1,00]*[Momento=2,00]	-3,5578a	0.6685	1	1.02578e-07	-4.86806	-2.24759
	[Titular_Reserva=2,00]*[Resultado=2,00]*[Momento=1,00]	-4,4048a	0.885804	1	6.60551e-07	-6.14091	-2.66862
Comparações entre pares de médias marginais estimadas com base na escala original da variável dependente Vigor
a. A diferença média é significativa no nível ,05.
Resultados do teste global
Qui-quadrado de Wald	gl	Sig.
156.132	7	0
O qui-quadrado de Wald testa o efeito de Titular_Reserva*Resultado*Momento. Este teste é baseado nas comparações entre pares linearmente independentes entre as médias marginais estimadas.
* Equações de estimativa generalizada.
GENLIN Fadiga BY Titular_Reserva Resultado Momento (ORDER=ASCENDING)
/MODEL Titular_Reserva Resultado Momento Titular_Reserva*Resultado Titular_Reserva*Momento
Resultado*Momento Titular_Reserva*Resultado*Momento INTERCEPT=YES
DISTRIBUTION=NORMAL LINK=IDENTITY
/CRITERIA SCALE=MLE PCONVERGE=1E-006(ABSOLUTE) SINGULAR=1E-012 ANALYSISTYPE=3(WALD) CILEVEL=95
LIKELIHOOD=FULL
/EMMEANS TABLES=Titular_Reserva SCALE=ORIGINAL COMPARE=Titular_Reserva CONTRAST=PAIRWISE
PADJUST=LSD
/EMMEANS TABLES=Resultado SCALE=ORIGINAL COMPARE=Resultado CONTRAST=PAIRWISE PADJUST=LSD
/EMMEANS TABLES=Momento SCALE=ORIGINAL COMPARE=Momento CONTRAST=PAIRWISE PADJUST=LSD
/EMMEANS TABLES=Titular_Reserva*Resultado SCALE=ORIGINAL COMPARE=Titular_Reserva*Resultado
CONTRAST=PAIRWISE PADJUST=LSD
/EMMEANS TABLES=Titular_Reserva*Momento SCALE=ORIGINAL COMPARE=Titular_Reserva*Momento
CONTRAST=PAIRWISE PADJUST=LSD
/EMMEANS TABLES=Resultado*Momento SCALE=ORIGINAL COMPARE=Resultado*Momento CONTRAST=PAIRWISE
PADJUST=LSD
/EMMEANS TABLES=Titular_Reserva*Resultado*Momento SCALE=ORIGINAL
COMPARE=Titular_Reserva*Resultado*Momento CONTRAST=PAIRWISE PADJUST=LSD
/REPEATED SUBJECT=Atleta*Jogo WITHINSUBJECT=Titular_Reserva*Resultado*Momento SORT=YES
CORRTYPE=INDEPENDENT ADJUSTCORR=YES COVB=ROBUST
/MISSING CLASSMISSING=EXCLUDE
/PRINT CPS DESCRIPTIVES MODELINFO FIT SUMMARY SOLUTION (EXPONENTIATED).
Modelos lineares generalizados
Observações
Saída criada		02-FEB-2026 10:13:50
Comentários
Entrada	Dados	C:\Users\pop\Documents\GEE_Jogo_Marcos.sav
	Conjunto de dados ativo	ConjuntodeDados1
	Filtro	<none>
	Ponderação	<none>
	Arquivo Dividido	<none>
	N de linhas em arquivo de dados de trabalho	560
Tratamento de valor omisso	Definição de omisso	Os valores omissos definidos pelo usuário para as variáveis de fator, de assunto e dentro do assunto são tratados como omissos.
	Casos utilizados	As estatísticas são baseadas nos casos com dados válidos para todas as variáveis do modelo.
Tratamento de ponderação		não se aplica
Sintaxe		GENLIN Fadiga BY Titular_Reserva Resultado Momento (ORDER=ASCENDING) /MODEL Titular_Reserva Resultado Momento Titular_Reserva*Resultado Titular_Reserva*Momento Resultado*Momento Titular_Reserva*Resultado*Momento INTERCEPT=YES DISTRIBUTION=NORMAL LINK=IDENTITY /CRITERIA SCALE=MLE PCONVERGE=1E-006(ABSOLUTE) SINGULAR=1E-012 ANALYSISTYPE=3(WALD) CILEVEL=95 LIKELIHOOD=FULL /EMMEANS TABLES=Titular_Rese…
Recursos	Tempo do processador	00:00:00,09
	Tempo decorrido	00:00:00,39
Informações do modelo
Variável dependente		Fadiga
Distribuição de probabilidade		Normal
Função de ligação		Identidade
Efeito do assunto	1	Atleta
	2	Jogo
Efeito entre assunto	1	Titular_Reserva
	2	Resultado
	3	Momento
Estrutura de matriz de correlação de trabalho		Independente
Resumo de processamento de casos
	N	Porcentagem
Incluídos	560	1
Excluídos	0	0
Total	560	1
Resumo de dados correlacionados
Número de níveis	Efeito do assunto	Atleta	14
		Jogo	20
	Efeito entre assunto	Titular_Reserva	2
		Resultado	2
		Momento	2
Número de assuntos			280
Número de medições por assunto	Mínimo		2
	Máximo		2
Dimensão de matriz de correlações			8
Informações da variável categórica
			N	Porcentagem
Fator	Titular_Reserva	Titular	280	0.5
		Reserva	280	0.5
		Total	560	1
	Resultado	Vitória	392	0.7
		Derrota	168	0.3
		Total	560	1
	Momento	Pre	280	0.5
		Post	280	0.5
		Total	560	1
Informações variáveis contínuas
		N	Mínimo	Máximo	Média	Estatística do teste padrão
Variável dependente	Fadiga	560	0	16	3.90357	3.46069
Qualidade de ajustamentoa
	Valor
Verossimilhança alta em critério de modelo de independência (QIC)b	6163.64
Verossimilhança alta corrigida em critério de modelo de independência (QICC)b	6162.7
Variável Dependente: Fadiga Modelo: (Intercepto), Titular_Reserva, Resultado, Momento, Titular_Reserva * Resultado, Titular_Reserva * Momento, Resultado * Momento, Titular_Reserva * Resultado * Momento
a. Os critérios de informações estão no formulário menor é melhor.
b. Computado com o uso da função completa de quase-verossimilhança de log.
Testes de efeitos do modelo
Origem	Tipo III
	Qui-quadrado de Wald	gl	Sig.
(Intercepto)	582.944	1	0
Titular_Reserva	15.8235	1	6.95323e-05
Resultado	6.6205	1	0.0100811
Momento	14.3838	1	0.000149076
Titular_Reserva * Resultado	0.0122714	1	0.911794
Titular_Reserva * Momento	0.0675184	1	0.794985
Resultado * Momento	0.149769	1	0.698756
Titular_Reserva * Resultado * Momento	0.34994	1	0.554147
Variável Dependente: Fadiga Modelo: (Intercepto), Titular_Reserva, Resultado, Momento, Titular_Reserva * Resultado, Titular_Reserva * Momento, Resultado * Momento, Titular_Reserva * Resultado * Momento
Estimativas de Parâmetro
Parâmetro	B	Estatística do teste Padrão	95% Intervalo de Confiança de Wald		Teste de hipótese			Exp(B)	95% Intervalo de Confiança de Wald para Exp(B)
			Inferior	Superior	Qui-quadrado de Wald	gl	Sig.		Inferior	Superior
(Intercepto)	5.85714	0.469683	4.93658	6.77771	155.511	1	0	349.724	139.293	878.052
[Titular_Reserva=1,00]	-1.64286	0.774529	-3.16091	-0.124809	4.49909	1	0.0339129	0.193427	0.0423873	0.882666
[Titular_Reserva=2,00]	0a							1
[Resultado=1,00]	-0.969388	0.576908	-2.10011	0.161331	2.82346	1	0.0928959	0.379315	0.122443	1.17507
[Resultado=2,00]	0a							1
[Momento=1,00]	-1.30952	0.82855	-2.93345	0.314404	2.49798	1	0.113992	0.269949	0.0532131	1.36944
[Momento=2,00]	0a							1
[Titular_Reserva=1,00] * [Resultado=1,00]	0.438776	0.920878	-1.36611	2.24366	0.227029	1	0.633736	1.55081	0.255097	9.4278
[Titular_Reserva=1,00] * [Resultado=2,00]	0a							1
[Titular_Reserva=2,00] * [Resultado=1,00]	0a							1
[Titular_Reserva=2,00] * [Resultado=2,00]	0a							1
[Titular_Reserva=1,00] * [Momento=1,00]	0.52381	1.10811	-1.64806	2.69567	0.223448	1	0.636425	1.68845	0.192424	14.8155
[Titular_Reserva=1,00] * [Momento=2,00]	0a							1
[Titular_Reserva=2,00] * [Momento=1,00]	0a							1
[Titular_Reserva=2,00] * [Momento=2,00]	0a							1
[Resultado=1,00] * [Momento=1,00]	0.12585	0.908208	-1.65421	1.90591	0.0192016	1	0.88979	1.13411	0.191244	6.7255
[Resultado=1,00] * [Momento=2,00]	0a							1
[Resultado=2,00] * [Momento=1,00]	0a							1
[Resultado=2,00] * [Momento=2,00]	0a							1
[Titular_Reserva=1,00] * [Resultado=1,00] * [Momento=1,00]	-0.727891	1.23047	-3.13956	1.68378	0.34994	1	0.554147	0.482926	0.0433019	5.38586
[Titular_Reserva=1,00] * [Resultado=1,00] * [Momento=2,00]	0a							1
[Titular_Reserva=1,00] * [Resultado=2,00] * [Momento=1,00]	0a							1
[Titular_Reserva=1,00] * [Resultado=2,00] * [Momento=2,00]	0a							1
[Titular_Reserva=2,00] * [Resultado=1,00] * [Momento=1,00]	0a							1
[Titular_Reserva=2,00] * [Resultado=1,00] * [Momento=2,00]	0a							1
[Titular_Reserva=2,00] * [Resultado=2,00] * [Momento=1,00]	0a							1
[Titular_Reserva=2,00] * [Resultado=2,00] * [Momento=2,00]	0a							1
(Escala)	11.1353
Variável Dependente: Fadiga Modelo: (Intercepto), Titular_Reserva, Resultado, Momento, Titular_Reserva * Resultado, Titular_Reserva * Momento, Resultado * Momento, Titular_Reserva * Resultado * Momento
a. Definido para zero porque este parâmetro é redundante.
Médias Marginais Estimadas1: Titular_Reserva
Estimativas
Titular_Reserva	Média	Estatística do teste Padrão	95% Intervalo de Confiança de Wald
			Inferior	Superior
Titular	3.40561	0.255886	2.90408	3.90714
Reserva	4.74915	0.220451	4.31707	5.18123
Comparações por Método Pairwise
(I) Titular_Reserva		Diferença média (I-J)	Estatística do teste Padrão	gl	Sig.	95% Intervalo de Confiança de Wald para Diferença
						Inferior	Superior
Titular	Reserva	-1,3435a	0.337752	1	6.95323e-05	-2.00552	-0.681555
Reserva	Titular	1,3435a	0.337752	1	6.95323e-05	0.681555	2.00552
Comparações entre pares de médias marginais estimadas com base na escala original da variável dependente Fadiga
a. A diferença média é significativa no nível ,05.
Resultados do teste global
Qui-quadrado de Wald	gl	Sig.
15.8235	1	6.95323e-05
O qui-quadrado de Wald testa o efeito de Titular_Reserva. Este teste é baseado nas comparações entre pares linearmente independentes entre as médias marginais estimadas.
Médias Marginais Estimadas2: Resultado
Estimativas
Resultado	Média	Estatística do teste Padrão	95% Intervalo de Confiança de Wald
			Inferior	Superior
Vitória	3.64286	0.182101	3.28595	3.99977
Derrota	4.5119	0.284457	3.95438	5.06943
Comparações por Método Pairwise
(I) Resultado		Diferença média (I-J)	Estatística do teste Padrão	gl	Sig.	95% Intervalo de Confiança de Wald para Diferença
						Inferior	Superior
Vitória	Derrota	-,8690a	0.337752	1	0.0100811	-1.53103	-0.207066
Derrota	Vitória	,8690a	0.337752	1	0.0100811	0.207066	1.53103
Comparações entre pares de médias marginais estimadas com base na escala original da variável dependente Fadiga
a. A diferença média é significativa no nível ,05.
Resultados do teste global
Qui-quadrado de Wald	gl	Sig.
6.6205	1	0.0100811
O qui-quadrado de Wald testa o efeito de Resultado. Este teste é baseado nas comparações entre pares linearmente independentes entre as médias marginais estimadas.
Médias Marginais Estimadas3: Momento
Estimativas
Momento	Média	Estatística do teste Padrão	95% Intervalo de Confiança de Wald
			Inferior	Superior
Pre	3.49405	0.226608	3.0499	3.93819
Post	4.66071	0.230219	4.20949	5.11194
Comparações por Método Pairwise
(I) Momento		Diferença média (I-J)	Estatística do teste Padrão	gl	Sig.	95% Intervalo de Confiança de Wald para Diferença
						Inferior	Superior
Pre	Post	-1,1667a	0.307616	1	0.000149076	-1.76958	-0.56375
Post	Pre	1,1667a	0.307616	1	0.000149076	0.56375	1.76958
Comparações entre pares de médias marginais estimadas com base na escala original da variável dependente Fadiga
a. A diferença média é significativa no nível ,05.
Resultados do teste global
Qui-quadrado de Wald	gl	Sig.
14.3838	1	0.000149076
O qui-quadrado de Wald testa o efeito de Momento. Este teste é baseado nas comparações entre pares linearmente independentes entre as médias marginais estimadas.
Médias Marginais Estimadas4: Titular_Reserva* Resultado
Estimativas
Titular_Reserva		Média	Estatística do teste Padrão	95% Intervalo de Confiança de Wald
				Inferior	Superior
Titular	Vitória	2.9898	0.248693	2.50237	3.47723
	Derrota	3.82143	0.447284	2.94477	4.69809
Reserva	Vitória	4.29592	0.266074	3.77442	4.81741
	Derrota	5.20238	0.351567	4.51332	5.89144
Comparações por Método Pairwise
(I) Titular_Reserva*Resultado		Diferença média (I-J)	Estatística do teste Padrão	gl	Sig.	95% Intervalo de Confiança de Wald para Diferença
						Inferior	Superior
[Titular_Reserva=1,00]*[Resultado=1,00]	[Titular_Reserva=1,00]*[Resultado=2,00]	-0.831633	0.511772	1	0.104161	-1.83469	0.171423
	[Titular_Reserva=2,00]*[Resultado=1,00]	-1,3061a	0.364203	1	0.000335464	-2.01995	-0.592299
	[Titular_Reserva=2,00]*[Resultado=2,00]	-2,2126a	0.430637	1	2.77765e-07	-3.05662	-1.36855
[Titular_Reserva=1,00]*[Resultado=2,00]	[Titular_Reserva=1,00]*[Resultado=1,00]	0.831633	0.511772	1	0.104161	-0.171423	1.83469
	[Titular_Reserva=2,00]*[Resultado=1,00]	-0.47449	0.52044	1	0.361922	-1.49453	0.545554
	[Titular_Reserva=2,00]*[Resultado=2,00]	-1,3810a	0.568913	1	0.0152095	-2.496	-0.265903
[Titular_Reserva=2,00]*[Resultado=1,00]	[Titular_Reserva=1,00]*[Resultado=1,00]	1,3061a	0.364203	1	0.000335464	0.592299	2.01995
	[Titular_Reserva=1,00]*[Resultado=2,00]	0.47449	0.52044	1	0.361922	-0.545554	1.49453
	[Titular_Reserva=2,00]*[Resultado=2,00]	-,9065a	0.440902	1	0.0397897	-1.77062	-0.0423097
[Titular_Reserva=2,00]*[Resultado=2,00]	[Titular_Reserva=1,00]*[Resultado=1,00]	2,2126a	0.430637	1	2.77765e-07	1.36855	3.05662
	[Titular_Reserva=1,00]*[Resultado=2,00]	1,3810a	0.568913	1	0.0152095	0.265903	2.496
	[Titular_Reserva=2,00]*[Resultado=1,00]	,9065a	0.440902	1	0.0397897	0.0423097	1.77062
Comparações entre pares de médias marginais estimadas com base na escala original da variável dependente Fadiga
a. A diferença média é significativa no nível ,05.
Resultados do teste global
Qui-quadrado de Wald	gl	Sig.
29.3396	3	1.90007e-06
O qui-quadrado de Wald testa o efeito de Titular_Reserva*Resultado. Este teste é baseado nas comparações entre pares linearmente independentes entre as médias marginais estimadas.
Médias Marginais Estimadas5: Titular_Reserva* Momento
Estimativas
Titular_Reserva		Média	Estatística do teste Padrão	95% Intervalo de Confiança de Wald
				Inferior	Superior
Titular	Pre	2.86224	0.297166	2.27981	3.44468
	Post	3.94898	0.358885	3.24558	4.65238
Reserva	Pre	4.12585	0.342194	3.45516	4.79654
	Post	5.37245	0.288454	4.80709	5.93781
Comparações por Método Pairwise
(I) Titular_Reserva*Momento		Diferença média (I-J)	Estatística do teste Padrão	gl	Sig.	95% Intervalo de Confiança de Wald para Diferença
						Inferior	Superior
[Titular_Reserva=1,00]*[Momento=1,00]	[Titular_Reserva=1,00]*[Momento=2,00]	-1,0867a	0.415091	1	0.00884303	-1.9003	-0.273171
	[Titular_Reserva=2,00]*[Momento=1,00]	-1,2636a	0.453216	1	0.00530201	-2.15189	-0.375319
	[Titular_Reserva=2,00]*[Momento=2,00]	-2,5102a	0.414141	1	1.3509e-09	-3.32191	-1.6985
[Titular_Reserva=1,00]*[Momento=2,00]	[Titular_Reserva=1,00]*[Momento=1,00]	1,0867a	0.415091	1	0.00884303	0.273171	1.9003
	[Titular_Reserva=2,00]*[Momento=1,00]	-0.176871	0.495878	1	0.72133	-1.14877	0.795033
	[Titular_Reserva=2,00]*[Momento=2,00]	-1,4235a	0.460439	1	0.00199116	-2.32591	-0.521026
[Titular_Reserva=2,00]*[Momento=1,00]	[Titular_Reserva=1,00]*[Momento=1,00]	1,2636a	0.453216	1	0.00530201	0.375319	2.15189
	[Titular_Reserva=1,00]*[Momento=2,00]	0.176871	0.495878	1	0.72133	-0.795033	1.14877
	[Titular_Reserva=2,00]*[Momento=2,00]	-1,2466a	0.454104	1	0.00604773	-2.13663	-0.356571
[Titular_Reserva=2,00]*[Momento=2,00]	[Titular_Reserva=1,00]*[Momento=1,00]	2,5102a	0.414141	1	1.3509e-09	1.6985	3.32191
	[Titular_Reserva=1,00]*[Momento=2,00]	1,4235a	0.460439	1	0.00199116	0.521026	2.32591
	[Titular_Reserva=2,00]*[Momento=1,00]	1,2466a	0.454104	1	0.00604773	0.356571	2.13663
Comparações entre pares de médias marginais estimadas com base na escala original da variável dependente Fadiga
a. A diferença média é significativa no nível ,05.
Resultados do teste global
Qui-quadrado de Wald	gl	Sig.
36.8411	3	4.97172e-08
O qui-quadrado de Wald testa o efeito de Titular_Reserva*Momento. Este teste é baseado nas comparações entre pares linearmente independentes entre as médias marginais estimadas.
Médias Marginais Estimadas6: Resultado* Momento
Estimativas
Resultado		Média	Estatística do teste Padrão	95% Intervalo de Confiança de Wald
				Inferior	Superior
Vitória	Pre	3	0.200143	2.60773	3.39227
	Post	4.28571	0.249059	3.79757	4.77386
Derrota	Pre	3.9881	0.406629	3.19112	4.78507
	Post	5.03571	0.387264	4.27669	5.79474
Comparações por Método Pairwise
(I) Resultado*Momento		Diferença média (I-J)	Estatística do teste Padrão	gl	Sig.	95% Intervalo de Confiança de Wald para Diferença
						Inferior	Superior
[Resultado=1,00]*[Momento=1,00]	[Resultado=1,00]*[Momento=2,00]	-1,2857a	0.267454	1	1.53032e-06	-1.80991	-0.761514
	[Resultado=2,00]*[Momento=1,00]	-,9881a	0.453216	1	0.0292436	-1.87638	-0.0998088
	[Resultado=2,00]*[Momento=2,00]	-2,0357a	0.435925	1	3.01391e-06	-2.89011	-1.18132
[Resultado=1,00]*[Momento=2,00]	[Resultado=1,00]*[Momento=1,00]	1,2857a	0.267454	1	1.53032e-06	0.761514	1.80991
	[Resultado=2,00]*[Momento=1,00]	0.297619	0.476841	1	0.532531	-0.636973	1.23221
	[Resultado=2,00]*[Momento=2,00]	-0.75	0.460439	1	0.103338	-1.65244	0.152444
[Resultado=2,00]*[Momento=1,00]	[Resultado=1,00]*[Momento=1,00]	,9881a	0.453216	1	0.0292436	0.0998088	1.87638
	[Resultado=1,00]*[Momento=2,00]	-0.297619	0.476841	1	0.532531	-1.23221	0.636973
	[Resultado=2,00]*[Momento=2,00]	-1.04762	0.554057	1	0.0586493	-2.13355	0.0383134
[Resultado=2,00]*[Momento=2,00]	[Resultado=1,00]*[Momento=1,00]	2,0357a	0.435925	1	3.01391e-06	1.18132	2.89011
	[Resultado=1,00]*[Momento=2,00]	0.75	0.460439	1	0.103338	-0.152444	1.65244
	[Resultado=2,00]*[Momento=1,00]	1.04762	0.554057	1	0.0586493	-0.0383134	2.13355
Comparações entre pares de médias marginais estimadas com base na escala original da variável dependente Fadiga
a. A diferença média é significativa no nível ,05.
Resultados do teste global
Qui-quadrado de Wald	gl	Sig.
37.3277	3	3.92233e-08
O qui-quadrado de Wald testa o efeito de Resultado*Momento. Este teste é baseado nas comparações entre pares linearmente independentes entre as médias marginais estimadas.
Médias Marginais Estimadas7: Titular_Reserva* Resultado* Momento
Estimativas
Titular_Reserva			Média	Estatística do teste Padrão	95% Intervalo de Confiança de Wald
					Inferior	Superior
Titular	Vitória	Pre	2.29592	0.248364	1.80913	2.7827
		Post	3.68367	0.368648	2.96114	4.40621
	Derrota	Pre	3.42857	0.539949	2.37029	4.48685
		Post	4.21429	0.615867	3.00721	5.42136
Reserva	Vitória	Pre	3.70408	0.313917	3.08881	4.31935
		Post	4.88776	0.334993	4.23118	5.54433
	Derrota	Pre	4.54762	0.608148	3.35567	5.73957
		Post	5.85714	0.469683	4.93658	6.77771
Comparações por Método Pairwise
(I) Titular_Reserva*Resultado*Momento		Diferença média (I-J)	Estatística do teste Padrão	gl	Sig.	95% Intervalo de Confiança de Wald para Diferença
						Inferior	Superior
[Titular_Reserva=1,00]*[Resultado=1,00]*[Momento=1,00]	[Titular_Reserva=1,00]*[Resultado=1,00]*[Momento=2,00]	-1,3878a	0.38442	1	0.000306198	-2.1412	-0.634306
	[Titular_Reserva=1,00]*[Resultado=2,00]*[Momento=1,00]	-1.13265	0.594331	1	0.0566813	-2.29752	0.0322149
	[Titular_Reserva=1,00]*[Resultado=2,00]*[Momento=2,00]	-1,9184a	0.664061	1	0.00386662	-3.2199	-0.616832
	[Titular_Reserva=2,00]*[Resultado=1,00]*[Momento=1,00]	-1,4082a	0.400286	1	0.000434985	-2.19271	-0.623617
	[Titular_Reserva=2,00]*[Resultado=1,00]*[Momento=2,00]	-2,5918a	0.417019	1	5.12757e-10	-3.40918	-1.77449
	[Titular_Reserva=2,00]*[Resultado=2,00]*[Momento=1,00]	-2,2517a	0.656908	1	0.000608663	-3.53922	-0.964184
	[Titular_Reserva=2,00]*[Resultado=2,00]*[Momento=2,00]	-3,5612a	0.531307	1	2.04515e-11	-4.60257	-2.51988
[Titular_Reserva=1,00]*[Resultado=1,00]*[Momento=2,00]	[Titular_Reserva=1,00]*[Resultado=1,00]*[Momento=1,00]	1,3878a	0.38442	1	0.000306198	0.634306	2.1412
	[Titular_Reserva=1,00]*[Resultado=2,00]*[Momento=1,00]	0.255102	0.653794	1	0.696398	-1.02631	1.53651
	[Titular_Reserva=1,00]*[Resultado=2,00]*[Momento=2,00]	-0.530612	0.71777	1	0.459754	-1.93741	0.87619
	[Titular_Reserva=2,00]*[Resultado=1,00]*[Momento=1,00]	-0.0204082	0.484195	1	0.96638	-0.969414	0.928598
	[Titular_Reserva=2,00]*[Resultado=1,00]*[Momento=2,00]	-1,2041a	0.498118	1	0.0156378	-2.18037	-0.227788
	[Titular_Reserva=2,00]*[Resultado=2,00]*[Momento=1,00]	-0.863946	0.711158	1	0.224426	-2.25779	0.529898
	[Titular_Reserva=2,00]*[Resultado=2,00]*[Momento=2,00]	-2,1735a	0.597079	1	0.000272459	-3.34372	-1.00322
[Titular_Reserva=1,00]*[Resultado=2,00]*[Momento=1,00]	[Titular_Reserva=1,00]*[Resultado=1,00]*[Momento=1,00]	1.13265	0.594331	1	0.0566813	-0.0322149	2.29752
	[Titular_Reserva=1,00]*[Resultado=1,00]*[Momento=2,00]	-0.255102	0.653794	1	0.696398	-1.53651	1.02631
	[Titular_Reserva=1,00]*[Resultado=2,00]*[Momento=2,00]	-0.785714	0.735815	1	0.285604	-2.22789	0.656457
	[Titular_Reserva=2,00]*[Resultado=1,00]*[Momento=1,00]	-0.27551	0.624571	1	0.659127	-1.49965	0.948627
	[Titular_Reserva=2,00]*[Resultado=1,00]*[Momento=2,00]	-1,4592a	0.635426	1	0.0216537	-2.70459	-0.213772
	[Titular_Reserva=2,00]*[Resultado=2,00]*[Momento=1,00]	-1.11905	0.813258	1	0.16882	-2.713	0.474909
	[Titular_Reserva=2,00]*[Resultado=2,00]*[Momento=2,00]	-2,4286a	0.715645	1	0.000689949	-3.83121	-1.02593
[Titular_Reserva=1,00]*[Resultado=2,00]*[Momento=2,00]	[Titular_Reserva=1,00]*[Resultado=1,00]*[Momento=1,00]	1,9184a	0.664061	1	0.00386662	0.616832	3.2199
	[Titular_Reserva=1,00]*[Resultado=1,00]*[Momento=2,00]	0.530612	0.71777	1	0.459754	-0.87619	1.93741
	[Titular_Reserva=1,00]*[Resultado=2,00]*[Momento=1,00]	0.785714	0.735815	1	0.285604	-0.656457	2.22789
	[Titular_Reserva=2,00]*[Resultado=1,00]*[Momento=1,00]	0.510204	0.691257	1	0.460465	-0.844635	1.86504
	[Titular_Reserva=2,00]*[Resultado=1,00]*[Momento=2,00]	-0.673469	0.70108	1	0.336745	-2.04756	0.700621
	[Titular_Reserva=2,00]*[Resultado=2,00]*[Momento=1,00]	-0.333333	0.865527	1	0.700147	-2.02973	1.36307
	[Titular_Reserva=2,00]*[Resultado=2,00]*[Momento=2,00]	-1,6429a	0.774529	1	0.0339129	-3.16091	-0.124809
[Titular_Reserva=2,00]*[Resultado=1,00]*[Momento=1,00]	[Titular_Reserva=1,00]*[Resultado=1,00]*[Momento=1,00]	1,4082a	0.400286	1	0.000434985	0.623617	2.19271
	[Titular_Reserva=1,00]*[Resultado=1,00]*[Momento=2,00]	0.0204082	0.484195	1	0.96638	-0.928598	0.969414
	[Titular_Reserva=1,00]*[Resultado=2,00]*[Momento=1,00]	0.27551	0.624571	1	0.659127	-0.948627	1.49965
	[Titular_Reserva=1,00]*[Resultado=2,00]*[Momento=2,00]	-0.510204	0.691257	1	0.460465	-1.86504	0.844635
	[Titular_Reserva=2,00]*[Resultado=1,00]*[Momento=2,00]	-1,1837a	0.371952	1	0.00146094	-1.91269	-0.454662
	[Titular_Reserva=2,00]*[Resultado=2,00]*[Momento=1,00]	-0.843537	0.684389	1	0.217747	-2.18491	0.49784
	[Titular_Reserva=2,00]*[Resultado=2,00]*[Momento=2,00]	-2,1531a	0.564931	1	0.000138297	-3.26031	-1.04582
[Titular_Reserva=2,00]*[Resultado=1,00]*[Momento=2,00]	[Titular_Reserva=1,00]*[Resultado=1,00]*[Momento=1,00]	2,5918a	0.417019	1	5.12757e-10	1.77449	3.40918
	[Titular_Reserva=1,00]*[Resultado=1,00]*[Momento=2,00]	1,2041a	0.498118	1	0.0156378	0.227788	2.18037
	[Titular_Reserva=1,00]*[Resultado=2,00]*[Momento=1,00]	1,4592a	0.635426	1	0.0216537	0.213772	2.70459
	[Titular_Reserva=1,00]*[Resultado=2,00]*[Momento=2,00]	0.673469	0.70108	1	0.336745	-0.700621	2.04756
	[Titular_Reserva=2,00]*[Resultado=1,00]*[Momento=1,00]	1,1837a	0.371952	1	0.00146094	0.454662	1.91269
	[Titular_Reserva=2,00]*[Resultado=2,00]*[Momento=1,00]	0.340136	0.694309	1	0.624211	-1.02068	1.70096
	[Titular_Reserva=2,00]*[Resultado=2,00]*[Momento=2,00]	-0.969388	0.576908	1	0.0928959	-2.10011	0.161331
[Titular_Reserva=2,00]*[Resultado=2,00]*[Momento=1,00]	[Titular_Reserva=1,00]*[Resultado=1,00]*[Momento=1,00]	2,2517a	0.656908	1	0.000608663	0.964184	3.53922
	[Titular_Reserva=1,00]*[Resultado=1,00]*[Momento=2,00]	0.863946	0.711158	1	0.224426	-0.529898	2.25779
	[Titular_Reserva=1,00]*[Resultado=2,00]*[Momento=1,00]	1.11905	0.813258	1	0.16882	-0.474909	2.713
	[Titular_Reserva=1,00]*[Resultado=2,00]*[Momento=2,00]	0.333333	0.865527	1	0.700147	-1.36307	2.02973
	[Titular_Reserva=2,00]*[Resultado=1,00]*[Momento=1,00]	0.843537	0.684389	1	0.217747	-0.49784	2.18491
	[Titular_Reserva=2,00]*[Resultado=1,00]*[Momento=2,00]	-0.340136	0.694309	1	0.624211	-1.70096	1.02068
	[Titular_Reserva=2,00]*[Resultado=2,00]*[Momento=2,00]	-1.30952	0.82855	1	0.113992	-2.93345	0.314404
[Titular_Reserva=2,00]*[Resultado=2,00]*[Momento=2,00]	[Titular_Reserva=1,00]*[Resultado=1,00]*[Momento=1,00]	3,5612a	0.531307	1	2.04515e-11	2.51988	4.60257
	[Titular_Reserva=1,00]*[Resultado=1,00]*[Momento=2,00]	2,1735a	0.597079	1	0.000272459	1.00322	3.34372
	[Titular_Reserva=1,00]*[Resultado=2,00]*[Momento=1,00]	2,4286a	0.715645	1	0.000689949	1.02593	3.83121
	[Titular_Reserva=1,00]*[Resultado=2,00]*[Momento=2,00]	1,6429a	0.774529	1	0.0339129	0.124809	3.16091
	[Titular_Reserva=2,00]*[Resultado=1,00]*[Momento=1,00]	2,1531a	0.564931	1	0.000138297	1.04582	3.26031
	[Titular_Reserva=2,00]*[Resultado=1,00]*[Momento=2,00]	0.969388	0.576908	1	0.0928959	-0.161331	2.10011
	[Titular_Reserva=2,00]*[Resultado=2,00]*[Momento=1,00]	1.30952	0.82855	1	0.113992	-0.314404	2.93345
Comparações entre pares de médias marginais estimadas com base na escala original da variável dependente Fadiga
a. A diferença média é significativa no nível ,05.
Resultados do teste global
Qui-quadrado de Wald	gl	Sig.
75.5874	7	1.08913e-13
O qui-quadrado de Wald testa o efeito de Titular_Reserva*Resultado*Momento. Este teste é baseado nas comparações entre pares linearmente independentes entre as médias marginais estimadas.
* Equações de estimativa generalizada.
GENLIN Confusão BY Titular_Reserva Resultado Momento (ORDER=ASCENDING)
/MODEL Titular_Reserva Resultado Momento Titular_Reserva*Resultado Titular_Reserva*Momento
Resultado*Momento Titular_Reserva*Resultado*Momento INTERCEPT=YES
DISTRIBUTION=NORMAL LINK=IDENTITY
/CRITERIA SCALE=MLE PCONVERGE=1E-006(ABSOLUTE) SINGULAR=1E-012 ANALYSISTYPE=3(WALD) CILEVEL=95
LIKELIHOOD=FULL
/EMMEANS TABLES=Titular_Reserva SCALE=ORIGINAL COMPARE=Titular_Reserva CONTRAST=PAIRWISE
PADJUST=LSD
/EMMEANS TABLES=Resultado SCALE=ORIGINAL COMPARE=Resultado CONTRAST=PAIRWISE PADJUST=LSD
/EMMEANS TABLES=Momento SCALE=ORIGINAL COMPARE=Momento CONTRAST=PAIRWISE PADJUST=LSD
/EMMEANS TABLES=Titular_Reserva*Resultado SCALE=ORIGINAL COMPARE=Titular_Reserva*Resultado
CONTRAST=PAIRWISE PADJUST=LSD
/EMMEANS TABLES=Titular_Reserva*Momento SCALE=ORIGINAL COMPARE=Titular_Reserva*Momento
CONTRAST=PAIRWISE PADJUST=LSD
/EMMEANS TABLES=Resultado*Momento SCALE=ORIGINAL COMPARE=Resultado*Momento CONTRAST=PAIRWISE
PADJUST=LSD
/EMMEANS TABLES=Titular_Reserva*Resultado*Momento SCALE=ORIGINAL
COMPARE=Titular_Reserva*Resultado*Momento CONTRAST=PAIRWISE PADJUST=LSD
/REPEATED SUBJECT=Atleta*Jogo WITHINSUBJECT=Titular_Reserva*Resultado*Momento SORT=YES
CORRTYPE=INDEPENDENT ADJUSTCORR=YES COVB=ROBUST
/MISSING CLASSMISSING=EXCLUDE
/PRINT CPS DESCRIPTIVES MODELINFO FIT SUMMARY SOLUTION (EXPONENTIATED).
Modelos lineares generalizados
Observações
Saída criada		02-FEB-2026 10:14:08
Comentários
Entrada	Dados	C:\Users\pop\Documents\GEE_Jogo_Marcos.sav
	Conjunto de dados ativo	ConjuntodeDados1
	Filtro	<none>
	Ponderação	<none>
	Arquivo Dividido	<none>
	N de linhas em arquivo de dados de trabalho	560
Tratamento de valor omisso	Definição de omisso	Os valores omissos definidos pelo usuário para as variáveis de fator, de assunto e dentro do assunto são tratados como omissos.
	Casos utilizados	As estatísticas são baseadas nos casos com dados válidos para todas as variáveis do modelo.
Tratamento de ponderação		não se aplica
Sintaxe		GENLIN Confusão BY Titular_Reserva Resultado Momento (ORDER=ASCENDING) /MODEL Titular_Reserva Resultado Momento Titular_Reserva*Resultado Titular_Reserva*Momento Resultado*Momento Titular_Reserva*Resultado*Momento INTERCEPT=YES DISTRIBUTION=NORMAL LINK=IDENTITY /CRITERIA SCALE=MLE PCONVERGE=1E-006(ABSOLUTE) SINGULAR=1E-012 ANALYSISTYPE=3(WALD) CILEVEL=95 LIKELIHOOD=FULL /EMMEANS TABLES=Titular_Re…
Recursos	Tempo do processador	00:00:00,19
	Tempo decorrido	00:00:00,36
Informações do modelo
Variável dependente		Confusão
Distribuição de probabilidade		Normal
Função de ligação		Identidade
Efeito do assunto	1	Atleta
	2	Jogo
Efeito entre assunto	1	Titular_Reserva
	2	Resultado
	3	Momento
Estrutura de matriz de correlação de trabalho		Independente
Resumo de processamento de casos
	N	Porcentagem
Incluídos	560	1
Excluídos	0	0
Total	560	1
Resumo de dados correlacionados
Número de níveis	Efeito do assunto	Atleta	14
		Jogo	20
	Efeito entre assunto	Titular_Reserva	2
		Resultado	2
		Momento	2
Número de assuntos			280
Número de medições por assunto	Mínimo		2
	Máximo		2
Dimensão de matriz de correlações			8
Informações da variável categórica
			N	Porcentagem
Fator	Titular_Reserva	Titular	280	0.5
		Reserva	280	0.5
		Total	560	1
	Resultado	Vitória	392	0.7
		Derrota	168	0.3
		Total	560	1
	Momento	Pre	280	0.5
		Post	280	0.5
		Total	560	1
Informações variáveis contínuas
		N	Mínimo	Máximo	Média	Estatística do teste padrão
Variável dependente	Confusão	560	0	16	1.19643	2.34364
Qualidade de ajustamentoa
	Valor
Verossimilhança alta em critério de modelo de independência (QIC)b	2664.12
Verossimilhança alta corrigida em critério de modelo de independência (QICC)b	2658.35
Variável Dependente: Confusão Modelo: (Intercepto), Titular_Reserva, Resultado, Momento, Titular_Reserva * Resultado, Titular_Reserva * Momento, Resultado * Momento, Titular_Reserva * Resultado * Momento
a. Os critérios de informações estão no formulário menor é melhor.
b. Computado com o uso da função completa de quase-verossimilhança de log.
Testes de efeitos do modelo
Origem	Tipo III
	Qui-quadrado de Wald	gl	Sig.
(Intercepto)	130.201	1	0
Titular_Reserva	1.99953	1	0.157348
Resultado	30.2398	1	3.81796e-08
Momento	11.5574	1	0.000674809
Titular_Reserva * Resultado	0.0312426	1	0.8597
Titular_Reserva * Momento	0.102473	1	0.748882
Resultado * Momento	15.9602	1	6.46868e-05
Titular_Reserva * Resultado * Momento	0.282375	1	0.595149
Variável Dependente: Confusão Modelo: (Intercepto), Titular_Reserva, Resultado, Momento, Titular_Reserva * Resultado, Titular_Reserva * Momento, Resultado * Momento, Titular_Reserva * Resultado * Momento
Estimativas de Parâmetro
Parâmetro	B	Estatística do teste Padrão	95% Intervalo de Confiança de Wald		Teste de hipótese			Exp(B)	95% Intervalo de Confiança de Wald para Exp(B)
			Inferior	Superior	Qui-quadrado de Wald	gl	Sig.		Inferior	Superior
(Intercepto)	3.45238	0.569642	2.3359	4.56886	36.731	1	1.35606e-09	31.5755	10.3388	96.4341
[Titular_Reserva=1,00]	-0.547619	0.941011	-2.39197	1.29673	0.338663	1	0.560602	0.578325	0.0914497	3.65731
[Titular_Reserva=2,00]	0a							1
[Resultado=1,00]	-2.58503	0.592865	-3.74703	-1.42304	19.0117	1	1.2992e-05	0.0753935	0.0235877	0.24098
[Resultado=2,00]	0a							1
[Momento=1,00]	-2.19048	0.673635	-3.51078	-0.870175	10.5737	1	0.00114708	0.111863	0.0298737	0.418878
[Momento=2,00]	0a							1
[Titular_Reserva=1,00] * [Resultado=1,00]	0.190476	0.963306	-1.69757	2.07852	0.0390978	1	0.843255	1.20983	0.183128	7.99264
[Titular_Reserva=1,00] * [Resultado=2,00]	0a							1
[Titular_Reserva=2,00] * [Resultado=1,00]	0a							1
[Titular_Reserva=2,00] * [Resultado=2,00]	0a							1
[Titular_Reserva=1,00] * [Momento=1,00]	0.452381	1.02922	-1.56485	2.46962	0.193193	1	0.660272	1.57205	0.209119	11.8179
[Titular_Reserva=1,00] * [Momento=2,00]	0a							1
[Titular_Reserva=2,00] * [Momento=1,00]	0a							1
[Titular_Reserva=2,00] * [Momento=2,00]	0a							1
[Resultado=1,00] * [Momento=1,00]	2.40476	0.702279	1.02832	3.7812	11.7253	1	0.00061655	11.0758	2.79637	43.8688
[Resultado=1,00] * [Momento=2,00]	0a							1
[Resultado=2,00] * [Momento=1,00]	0a							1
[Resultado=2,00] * [Momento=2,00]	0a							1
[Titular_Reserva=1,00] * [Resultado=1,00] * [Momento=1,00]	-0.564626	1.06255	-2.64718	1.51792	0.282375	1	0.595149	0.568573	0.070851	4.56275
[Titular_Reserva=1,00] * [Resultado=1,00] * [Momento=2,00]	0a							1
[Titular_Reserva=1,00] * [Resultado=2,00] * [Momento=1,00]	0a							1
[Titular_Reserva=1,00] * [Resultado=2,00] * [Momento=2,00]	0a							1
[Titular_Reserva=2,00] * [Resultado=1,00] * [Momento=1,00]	0a							1
[Titular_Reserva=2,00] * [Resultado=1,00] * [Momento=2,00]	0a							1
[Titular_Reserva=2,00] * [Resultado=2,00] * [Momento=1,00]	0a							1
[Titular_Reserva=2,00] * [Resultado=2,00] * [Momento=2,00]	0a							1
(Escala)	4.78687
Variável Dependente: Confusão Modelo: (Intercepto), Titular_Reserva, Resultado, Momento, Titular_Reserva * Resultado, Titular_Reserva * Momento, Resultado * Momento, Titular_Reserva * Resultado * Momento
a. Definido para zero porque este parâmetro é redundante.
Médias Marginais Estimadas1: Titular_Reserva
Estimativas
Titular_Reserva	Média	Estatística do teste Padrão	95% Intervalo de Confiança de Wald
			Inferior	Superior
Titular	1.29847	0.206479	0.893778	1.70316
Reserva	1.66582	0.157652	1.35682	1.97481
Comparações por Método Pairwise
(I) Titular_Reserva		Diferença média (I-J)	Estatística do teste Padrão	gl	Sig.	95% Intervalo de Confiança de Wald para Diferença
						Inferior	Superior
Titular	Reserva	-0.367347	0.259784	1	0.157348	-0.876514	0.141821
Reserva	Titular	0.367347	0.259784	1	0.157348	-0.141821	0.876514
Comparações entre pares de médias marginais estimadas com base na escala original da variável dependente Confusão
Resultados do teste global
Qui-quadrado de Wald	gl	Sig.
1.99953	1	0.157348
O qui-quadrado de Wald testa o efeito de Titular_Reserva. Este teste é baseado nas comparações entre pares linearmente independentes entre as médias marginais estimadas.
Médias Marginais Estimadas2: Resultado
Estimativas
Resultado	Média	Estatística do teste Padrão	95% Intervalo de Confiança de Wald
			Inferior	Superior
Vitória	0.767857	0.0819221	0.607293	0.928422
Derrota	2.19643	0.246529	1.71324	2.67962
Comparações por Método Pairwise
(I) Resultado		Diferença média (I-J)	Estatística do teste Padrão	gl	Sig.	95% Intervalo de Confiança de Wald para Diferença
						Inferior	Superior
Vitória	Derrota	-1,4286a	0.259784	1	3.81796e-08	-1.93774	-0.919404
Derrota	Vitória	1,4286a	0.259784	1	3.81796e-08	0.919404	1.93774
Comparações entre pares de médias marginais estimadas com base na escala original da variável dependente Confusão
a. A diferença média é significativa no nível ,05.
Resultados do teste global
Qui-quadrado de Wald	gl	Sig.
30.2398	1	3.81796e-08
O qui-quadrado de Wald testa o efeito de Resultado. Este teste é baseado nas comparações entre pares linearmente independentes entre as médias marginais estimadas.
Médias Marginais Estimadas3: Momento
Estimativas
Momento	Média	Estatística do teste Padrão	95% Intervalo de Confiança de Wald
			Inferior	Superior
Pre	1.03061	0.105013	0.82479	1.23643
Post	1.93367	0.240827	1.46166	2.40568
Comparações por Método Pairwise
(I) Momento		Diferença média (I-J)	Estatística do teste Padrão	gl	Sig.	95% Intervalo de Confiança de Wald para Diferença
						Inferior	Superior
Pre	Post	-,9031a	0.265636	1	0.000674809	-1.4237	-0.382424
Post	Pre	,9031a	0.265636	1	0.000674809	0.382424	1.4237
Comparações entre pares de médias marginais estimadas com base na escala original da variável dependente Confusão
a. A diferença média é significativa no nível ,05.
Resultados do teste global
Qui-quadrado de Wald	gl	Sig.
11.5574	1	0.000674809
O qui-quadrado de Wald testa o efeito de Momento. Este teste é baseado nas comparações entre pares linearmente independentes entre as médias marginais estimadas.
Médias Marginais Estimadas4: Titular_Reserva* Resultado
Estimativas
Titular_Reserva		Média	Estatística do teste Padrão	95% Intervalo de Confiança de Wald
				Inferior	Superior
Titular	Vitória	0.561224	0.104128	0.357137	0.765312
	Derrota	2.03571	0.399615	1.25248	2.81894
Reserva	Vitória	0.97449	0.1265	0.726554	1.22243
	Derrota	2.35714	0.288815	1.79108	2.92321
Comparações por Método Pairwise
(I) Titular_Reserva*Resultado		Diferença média (I-J)	Estatística do teste Padrão	gl	Sig.	95% Intervalo de Confiança de Wald para Diferença
						Inferior	Superior
[Titular_Reserva=1,00]*[Resultado=1,00]	[Titular_Reserva=1,00]*[Resultado=2,00]	-1,4745a	0.412958	1	0.000356226	-2.28387	-0.665107
	[Titular_Reserva=2,00]*[Resultado=1,00]	-,4133a	0.163844	1	0.0116588	-0.734394	-0.0921364
	[Titular_Reserva=2,00]*[Resultado=2,00]	-1,7959a	0.307013	1	4.92608e-09	-2.39765	-1.19418
[Titular_Reserva=1,00]*[Resultado=2,00]	[Titular_Reserva=1,00]*[Resultado=1,00]	1,4745a	0.412958	1	0.000356226	0.665107	2.28387
	[Titular_Reserva=2,00]*[Resultado=1,00]	1,0612a	0.419159	1	0.011348	0.239688	1.88276
	[Titular_Reserva=2,00]*[Resultado=2,00]	-0.321429	0.493058	1	0.51446	-1.2878	0.644947
[Titular_Reserva=2,00]*[Resultado=1,00]	[Titular_Reserva=1,00]*[Resultado=1,00]	,4133a	0.163844	1	0.0116588	0.0921364	0.734394
	[Titular_Reserva=1,00]*[Resultado=2,00]	-1,0612a	0.419159	1	0.011348	-1.88276	-0.239688
	[Titular_Reserva=2,00]*[Resultado=2,00]	-1,3827a	0.315304	1	1.1591e-05	-2.00064	-0.764669
[Titular_Reserva=2,00]*[Resultado=2,00]	[Titular_Reserva=1,00]*[Resultado=1,00]	1,7959a	0.307013	1	4.92608e-09	1.19418	2.39765
	[Titular_Reserva=1,00]*[Resultado=2,00]	0.321429	0.493058	1	0.51446	-0.644947	1.2878
	[Titular_Reserva=2,00]*[Resultado=1,00]	1,3827a	0.315304	1	1.1591e-05	0.764669	2.00064
Comparações entre pares de médias marginais estimadas com base na escala original da variável dependente Confusão
a. A diferença média é significativa no nível ,05.
Resultados do teste global
Qui-quadrado de Wald	gl	Sig.
44.4399	3	1.21698e-09
O qui-quadrado de Wald testa o efeito de Titular_Reserva*Resultado. Este teste é baseado nas comparações entre pares linearmente independentes entre as médias marginais estimadas.
Médias Marginais Estimadas5: Titular_Reserva* Momento
Estimativas
Titular_Reserva		Média	Estatística do teste Padrão	95% Intervalo de Confiança de Wald
				Inferior	Superior
Titular	Pre	0.889456	0.143617	0.607972	1.17094
	Post	1.70748	0.379628	0.963426	2.45154
Reserva	Pre	1.17177	0.15325	0.871405	1.47213
	Post	2.15986	0.296433	1.57887	2.74086
Comparações por Método Pairwise
(I) Titular_Reserva*Momento		Diferença média (I-J)	Estatística do teste Padrão	gl	Sig.	95% Intervalo de Confiança de Wald para Diferença
						Inferior	Superior
[Titular_Reserva=1,00]*[Momento=1,00]	[Titular_Reserva=1,00]*[Momento=2,00]	-,8180a	0.398688	1	0.0401891	-1.59944	-0.0366137
	[Titular_Reserva=2,00]*[Momento=1,00]	-0.282313	0.210027	1	0.178891	-0.693958	0.129332
	[Titular_Reserva=2,00]*[Momento=2,00]	-1,2704a	0.32939	1	0.000114859	-1.916	-0.624815
[Titular_Reserva=1,00]*[Momento=2,00]	[Titular_Reserva=1,00]*[Momento=1,00]	,8180a	0.398688	1	0.0401891	0.0366137	1.59944
	[Titular_Reserva=2,00]*[Momento=1,00]	0.535714	0.409393	1	0.190685	-0.266682	1.33811
	[Titular_Reserva=2,00]*[Momento=2,00]	-0.452381	0.481653	1	0.347615	-1.3964	0.491642
[Titular_Reserva=2,00]*[Momento=1,00]	[Titular_Reserva=1,00]*[Momento=1,00]	0.282313	0.210027	1	0.178891	-0.129332	0.693958
	[Titular_Reserva=1,00]*[Momento=2,00]	-0.535714	0.409393	1	0.190685	-1.33811	0.266682
	[Titular_Reserva=2,00]*[Momento=2,00]	-,9881a	0.351139	1	0.00489339	-1.67632	-0.299875
[Titular_Reserva=2,00]*[Momento=2,00]	[Titular_Reserva=1,00]*[Momento=1,00]	1,2704a	0.32939	1	0.000114859	0.624815	1.916
	[Titular_Reserva=1,00]*[Momento=2,00]	0.452381	0.481653	1	0.347615	-0.491642	1.3964
	[Titular_Reserva=2,00]*[Momento=1,00]	,9881a	0.351139	1	0.00489339	0.299875	1.67632
Comparações entre pares de médias marginais estimadas com base na escala original da variável dependente Confusão
a. A diferença média é significativa no nível ,05.
Resultados do teste global
Qui-quadrado de Wald	gl	Sig.
17.3264	3	0.000605492
O qui-quadrado de Wald testa o efeito de Titular_Reserva*Momento. Este teste é baseado nas comparações entre pares linearmente independentes entre as médias marginais estimadas.
Médias Marginais Estimadas6: Resultado* Momento
Estimativas
Resultado		Média	Estatística do teste Padrão	95% Intervalo de Confiança de Wald
				Inferior	Superior
Vitória	Pre	0.846939	0.107339	0.636559	1.05732
	Post	0.688776	0.103027	0.486847	0.890704
Derrota	Pre	1.21429	0.180526	0.860461	1.56811
	Post	3.17857	0.470505	2.2564	4.10074
Comparações por Método Pairwise
(I) Resultado*Momento		Diferença média (I-J)	Estatística do teste Padrão	gl	Sig.	95% Intervalo de Confiança de Wald para Diferença
						Inferior	Superior
[Resultado=1,00]*[Momento=1,00]	[Resultado=1,00]*[Momento=2,00]	0.158163	0.132012	1	0.230878	-0.100575	0.416902
	[Resultado=2,00]*[Momento=1,00]	-0.367347	0.210027	1	0.0802825	-0.778992	0.0442977
	[Resultado=2,00]*[Momento=2,00]	-2,3316a	0.482594	1	1.35536e-06	-3.2775	-1.38577
[Resultado=1,00]*[Momento=2,00]	[Resultado=1,00]*[Momento=1,00]	-0.158163	0.132012	1	0.230878	-0.416902	0.100575
	[Resultado=2,00]*[Momento=1,00]	-,5255a	0.207856	1	0.0114635	-0.9329	-0.11812
	[Resultado=2,00]*[Momento=2,00]	-2,4898a	0.481653	1	2.35008e-07	-3.43382	-1.54577
[Resultado=2,00]*[Momento=1,00]	[Resultado=1,00]*[Momento=1,00]	0.367347	0.210027	1	0.0802825	-0.0442977	0.778992
	[Resultado=1,00]*[Momento=2,00]	,5255a	0.207856	1	0.0114635	0.11812	0.9329
	[Resultado=2,00]*[Momento=2,00]	-1,9643a	0.51461	1	0.000135064	-2.9729	-0.955668
[Resultado=2,00]*[Momento=2,00]	[Resultado=1,00]*[Momento=1,00]	2,3316a	0.482594	1	1.35536e-06	1.38577	3.2775
	[Resultado=1,00]*[Momento=2,00]	2,4898a	0.481653	1	2.35008e-07	1.54577	3.43382
	[Resultado=2,00]*[Momento=1,00]	1,9643a	0.51461	1	0.000135064	0.955668	2.9729
Comparações entre pares de médias marginais estimadas com base na escala original da variável dependente Confusão
a. A diferença média é significativa no nível ,05.
Resultados do teste global
Qui-quadrado de Wald	gl	Sig.
31.8671	3	5.58217e-07
O qui-quadrado de Wald testa o efeito de Resultado*Momento. Este teste é baseado nas comparações entre pares linearmente independentes entre as médias marginais estimadas.
Médias Marginais Estimadas7: Titular_Reserva* Resultado* Momento
Estimativas
Titular_Reserva			Média	Estatística do teste Padrão	95% Intervalo de Confiança de Wald
					Inferior	Superior
Titular	Vitória	Pre	0.612245	0.146195	0.325709	0.898781
		Post	0.510204	0.124343	0.266496	0.753912
	Derrota	Pre	1.16667	0.247245	0.682076	1.65126
		Post	2.90476	0.749005	1.43674	4.37278
Reserva	Vitória	Pre	1.08163	0.157205	0.773517	1.38975
		Post	0.867347	0.164306	0.545312	1.18938
	Derrota	Pre	1.2619	0.263113	0.746213	1.7776
[truncated: 2,008 more rows]
